# Supplementary material for: Inferring plant microRNA functional similarity using a weighted protein-protein interaction network
Source: BMC Bioinformatics. 2015 Nov 4;16:361. doi: 10.1186/s12859-015-0789-4 (PMC4634583; doi:10.1186/s12859-015-0789-4)
Supplement: Additional file 4: — The similarity score matrix for all 91378 possible pairs of the A. Thaliana miRNA dataset. (XLSX 1456 kb) [file 12859_2015_789_MOESM4_ESM.xlsx]

## Sheet: Additional file 4
Full similarity score matrix for all 91378 possible miRNA pairs in the A. Thaliana dataset
ath-miR173-5p	0	0	0	0	0	0	0	0	0	0	0	0	0	0	0	0	0	0	0	0	0	0	0	0	0	0	0	0	0	0	0	0	0	0	0	0	0	0	0	0	0	0	0	0	0	0	0	0	0
ath-miR395a	0	0	0.370714	0.299719	0.310809	0	0.363315	0.401893	0.273372	0.405879	0.362737	0.349449	0	0.45972	0	0.333754	0.318048	0.343485	0.347033	0.391366	0.357532	0.375945	0.332162	0	0.425197	0.371889	0.342084	0.413512	0.3348	0.302053	1	0.315572	0.415984	0.427052	0.269857	0.304461	0.310466	0.312488	0	0.398576	0.342084	0.401108	0.287535	0	0.432378	0.356525	0.398525	0.281648	0.342084
ath-miR5021	0	0.370714	0	0.398492	0.383145	0	0.538367	0.540079	0.375098	0.329033	0.508788	0.401807	0	0.402344	0	0.456506	0.358042	0.408637	0.494655	0.500393	0.485728	0.703314	0.487853	0	0.479043	0.511079	0.445742	0.537778	0.35669	0.340616	0.370714	0.430297	0.511767	0.544129	0.346451	0.402109	0.382226	0.393441	0	0.482114	0.445742	0.611888	0.336763	0	0.461147	0.434011	0.463414	0.290438	0.445742
ath-miR157c-3p	0	0.299719	0.398492	0	0.345641	0	0.651084	0.544997	0.35727	0.341396	0.361653	0.336958	0	0.346366	0	0.279505	0.257836	0.330239	0.423789	0.403781	0.488158	0.381857	0.433523	0	0.430577	0.33583	0.543154	0.54139	0.404287	0.432402	0.299719	0.323857	0.526712	0.496207	0.309929	0.391902	0.370494	0.519088	0	0.502081	0.543154	0.503668	0.318207	0	0.556652	0.365914	0.375709	0.310112	0.543154
ath-miR167a-3p	0	0.310809	0.383145	0.345641	0	0	0.566075	0.517512	0.5662	0.36547	0.493496	0.550463	0	0.329375	0	0.431588	0.302301	0.402516	0.36789	0.480952	0.540554	0.361989	0.293115	0	0.387373	0.359425	0.261428	0.365369	0.3463	0.397283	0.310809	0.320466	0.47054	0.555371	0.152837	0.38195	0.466603	0.319904	0	0.365189	0.261428	0.472783	0.322202	0	0.595995	0.400823	0.48784	0.265479	0.261428
ath-miR1888b	0	0	0	0	0	0	0	0	0	0	0	0	0	0	0	0	0	0	0	0	0	0	0	0	0	0	0	0	0	0	0	0	0	0	0	0	0	0	0	0	0	0	0	0	0	0	0	0	0
ath-miR156a-3p	0	0.363315	0.538367	0.651084	0.566075	0	0	0.678826	0.630373	0.501804	0.629955	0.565842	0	0.598149	0	0.443231	0.460165	0.634452	0.528623	0.615646	0.645726	0.539767	0.502097	0	0.645179	0.56155	0.539086	0.622454	0.474607	0.578096	0.363315	0.546919	0.677538	0.688898	0.4769	0.539008	0.549025	0.575522	0	0.590027	0.539086	0.639048	0.457508	0	0.622215	0.509106	0.634909	0.459667	0.539086
ath-miR5638a	0	0.401893	0.540079	0.544997	0.517512	0	0.678826	0	0.457743	0.440038	0.637662	0.513413	0	0.486913	0	0.522002	0.415918	0.532752	0.510555	0.574362	0.594612	0.544518	0.507392	0	0.62309	0.537842	0.593002	0.642387	0.40618	0.426217	0.401893	0.467081	0.61438	0.604865	0.390441	0.475784	0.471672	0.499466	0	0.556203	0.593002	0.599522	0.547994	0	0.582962	0.510765	0.498527	0.345401	0.593002
ath-miR779.2	0	0.273372	0.375098	0.35727	0.5662	0	0.630373	0.457743	0	0.427655	0.512555	0.47756	0	0.315925	0	0.31853	0.425087	0.407267	0.416619	0.361203	0.487346	0.356633	0.407919	0	0.351525	0.467078	0.287412	0.562701	0.431772	0.501926	0.273372	0.322988	0.44962	0.506525	0.194303	0.441373	0.379136	0.405562	0	0.346795	0.287412	0.46315	0.322329	0	0.592096	0.458345	0.395494	0.173778	0.287412
ath-miR5642a	0	0.405879	0.329033	0.341396	0.36547	0	0.501804	0.440038	0.427655	0	0.387997	0.321802	0	0.447987	0	0.320561	0.304902	0.338868	0.278958	0.387187	0.360053	0.334435	0.282274	0	0.420448	0.313885	0.391446	0.572424	0.38813	0.363733	0.405879	0.328592	0.405517	0.364818	0.26792	0.323525	0.283697	0.390774	0	0.337164	0.391446	0.362706	0.333697	0	0.415328	0.354914	0.375525	0.319503	0.391446
ath-miR5631	0	0.362737	0.508788	0.361653	0.493496	0	0.629955	0.637662	0.512555	0.387997	0	0.461526	0	0.467543	0	0.526937	0.376079	0.445296	0.462991	0.462565	0.655347	0.499766	0.427201	0	0.525314	0.489905	0.447982	0.620727	0.364989	0.323534	0.362737	0.432819	0.564595	0.604575	0.32194	0.464186	0.457807	0.551583	0	0.510648	0.447982	0.570153	0.322956	0	0.565246	0.455956	0.487877	0.308945	0.447982
ath-miR2111b-3p	0	0.349449	0.401807	0.336958	0.550463	0	0.565842	0.513413	0.47756	0.321802	0.461526	0	0	0.46704	0	0.499362	0.407879	0.477879	0.384196	0.370672	0.551002	0.393053	0.390033	0	0.435181	0.461013	0.413523	0.544983	0.491587	0.340201	0.349449	0.425257	0.464389	0.536839	0.449473	0.436572	0.221608	0.54757	0	0.491107	0.413523	0.485276	0.40348	0	0.59701	0.434466	0.599754	0.437204	0.413523
ath-miR169g-3p	0	0	0	0	0	0	0	0	0	0	0	0	0	0	1	0	0	0	0	0	0	0	0	0	0	0	0	0	0	0	0	0	0	0	0	0	0	0	0	0	0	0	0	0	0	0	0	0	0
ath-miR870-5p	0	0.45972	0.402344	0.346366	0.329375	0	0.598149	0.486913	0.315925	0.447987	0.467543	0.46704	0	0	0	0.427921	0.388473	0.416587	0.425373	0.41754	0.492906	0.436631	0.387139	0	0.424284	0.43343	0.466232	0.457198	0.441907	0.28474	0.45972	0.318941	0.522484	0.4846	0.398223	0.390114	0.291866	0.386882	0	0.445607	0.466232	0.43023	0.398504	0	0.468669	0.46226	0.552203	0.295752	0.466232
ath-miR169b-3p	0	0	0	0	0	0	0	0	0	0	0	0	1	0	0	0	0	0	0	0	0	0	0	0	0	0	0	0	0	0	0	0	0	0	0	0	0	0	0	0	0	0	0	0	0	0	0	0	0
ath-miR158a-3p	0	0.333754	0.456506	0.279505	0.431588	0	0.443231	0.522002	0.31853	0.320561	0.526937	0.499362	0	0.427921	0	0	0.311072	0.309895	0.317141	0.440116	0.382798	0.473904	0.363463	0	0.393983	0.534696	0.450509	0.564247	0.366139	0.323637	0.333754	0.4505	0.456089	0.543775	0.390067	0.501943	0.37094	0.417348	0	0.454918	0.450509	0.511012	0.323273	0	0.417994	0.468255	0.574881	0.225306	0.450509
ath-miR5665	0	0.318048	0.358042	0.257836	0.302301	0	0.460165	0.415918	0.425087	0.304902	0.376079	0.407879	0	0.388473	0	0.311072	0	0.395343	0.366774	0.404817	0.435702	0.381904	0.316023	0	0.361463	0.415566	0.481027	0.574983	0.242067	0.303511	0.318048	0.285087	0.45387	0.471106	0.300375	0.347336	0.229338	0.296416	0	0.422494	0.481027	0.434912	0.37527	0	0.392574	0.384962	0.561372	0.325646	0.481027
ath-miR5014a-5p	0	0.343485	0.408637	0.330239	0.402516	0	0.634452	0.532752	0.407267	0.338868	0.445296	0.477879	0	0.416587	0	0.309895	0.395343	0	0.411393	0.47802	0.476225	0.421782	0.422826	0	0.427306	0.459273	0.469202	0.616362	0.337025	0.371285	0.343485	0.284557	0.532447	0.582796	0.299605	0.439915	0.460403	0.410496	0	0.509622	0.469202	0.482574	0.408877	0	0.691373	0.415774	0.51969	0.424088	0.469202
ath-miR397b	0	0.347033	0.494655	0.423789	0.36789	0	0.528623	0.510555	0.416619	0.278958	0.462991	0.384196	0	0.425373	0	0.317141	0.366774	0.411393	0	0.494896	0.502435	0.494397	0.5007	0	0.520987	0.470966	0.470487	0.507534	0.327331	0.370434	0.347033	0.402934	0.525756	0.547578	0.358745	0.41468	0.308021	0.388309	0	0.482314	0.470487	0.541051	0.372789	0	0.561788	0.410227	0.537446	0.278177	0.470487
ath-miR830-5p	0	0.391366	0.500393	0.403781	0.480952	0	0.615646	0.574362	0.361203	0.387187	0.462565	0.370672	0	0.41754	0	0.440116	0.404817	0.47802	0.494896	0	0.535048	0.527577	0.528149	0	0.518879	0.515946	0.605291	0.516915	0.459545	0.396676	0.391366	0.502785	0.528875	0.561218	0.36411	0.448044	0.39361	0.441631	0	0.516433	0.605291	0.543838	0.465189	0	0.459894	0.450039	0.547958	0.386109	0.605291
ath-miR776	0	0.357532	0.485728	0.488158	0.540554	0	0.645726	0.594612	0.487346	0.360053	0.655347	0.551002	0	0.492906	0	0.382798	0.435702	0.476225	0.502435	0.535048	0	0.491093	0.456429	0	0.573732	0.504114	0.505845	0.538373	0.485444	0.321216	0.357532	0.468815	0.576736	0.592912	0.332327	0.458085	0.410257	0.568396	0	0.505181	0.505845	0.536519	0.419659	0	0.524391	0.46792	0.520712	0.329303	0.505845
ath-miR5658	0	0.375945	0.703314	0.381857	0.361989	0	0.539767	0.544518	0.356633	0.334435	0.499766	0.393053	0	0.436631	0	0.473904	0.381904	0.421782	0.494397	0.527577	0.491093	0	0.47774	0	0.474154	0.533594	0.477479	0.547278	0.352149	0.348704	0.375945	0.427136	0.508829	0.569675	0.375436	0.415414	0.388674	0.393331	0	0.499316	0.477479	0.622581	0.348788	0	0.472721	0.447788	0.499954	0.288076	0.477479
ath-miR5020a	0	0.332162	0.487853	0.433523	0.293115	0	0.502097	0.507392	0.407919	0.282274	0.427201	0.390033	0	0.387139	0	0.363463	0.316023	0.422826	0.5007	0.528149	0.456429	0.47774	0	0	0.465443	0.443359	0.4459	0.49744	0.382569	0.346927	0.332162	0.366034	0.520785	0.529739	0.320372	0.421574	0.339141	0.452716	0	0.415161	0.4459	0.553838	0.323274	0	0.423658	0.415091	0.464487	0.299655	0.4459
ath-miR8168	0	0	0	0	0	0	0	0	0	0	0	0	0	0	0	0	0	0	0	0	0	0	0	0	0	0	0	0	0	0	0	0	0	0	0	0	0	0	0	0	0	0	0	0	0	0	0	0	0
ath-miR5999	0	0.425197	0.479043	0.430577	0.387373	0	0.645179	0.62309	0.351525	0.420448	0.525314	0.435181	0	0.424284	0	0.393983	0.361463	0.427306	0.520987	0.518879	0.573732	0.474154	0.465443	0	0	0.468629	0.427736	0.546767	0.379615	0.393868	0.425197	0.318037	0.524076	0.530636	0.362816	0.39192	0.520624	0.460667	0	0.479991	0.427736	0.548926	0.357289	0	0.455507	0.466522	0.489874	0.29176	0.427736
ath-miR396b-5p	0	0.371889	0.511079	0.33583	0.359425	0	0.56155	0.537842	0.467078	0.313885	0.489905	0.461013	0	0.43343	0	0.534696	0.415566	0.459273	0.470966	0.515946	0.504114	0.533594	0.443359	0	0.468629	0	0.551652	0.589538	0.329757	0.373872	0.371889	0.414686	0.519594	0.587714	0.40304	0.407377	0.410551	0.379392	0	0.499508	0.551652	0.627104	0.40677	0	0.503452	0.440711	0.5475	0.271297	0.551652
ath-miR166e-3p	0	0.342084	0.445742	0.543154	0.261428	0	0.539086	0.593002	0.287412	0.391446	0.447982	0.413523	0	0.466232	0	0.450509	0.481027	0.469202	0.470487	0.605291	0.505845	0.477479	0.4459	0	0.427736	0.551652	0	0.748898	0.370563	0.325787	0.342084	0.384042	0.58308	0.581161	0.53007	0.416282	0.42394	0.459128	0	0.476524	1	0.557718	0.480061	0	0.493927	0.463673	0.734606	0.292822	1
ath-miR4239	0	0.413512	0.537778	0.54139	0.365369	0	0.622454	0.642387	0.562701	0.572424	0.620727	0.544983	0	0.457198	0	0.564247	0.574983	0.616362	0.507534	0.516915	0.538373	0.547278	0.49744	0	0.546767	0.589538	0.748898	0	0.468196	0.434459	0.413512	0.495541	0.569016	0.698883	0.427407	0.579889	0.438935	0.554233	0	0.61554	0.748898	0.577632	0.471974	0	0.665559	0.547713	0.656629	0.513242	0.748898
ath-miR771	0	0.3348	0.35669	0.404287	0.3463	0	0.474607	0.40618	0.431772	0.38813	0.364989	0.491587	0	0.441907	0	0.366139	0.242067	0.337025	0.327331	0.459545	0.485444	0.352149	0.382569	0	0.379615	0.329757	0.370563	0.468196	0	0.332403	0.3348	0.346734	0.454203	0.408199	0.29544	0.363411	0.417876	0.411929	0	0.385447	0.370563	0.390311	0.415212	0	0.491876	0.463958	0.419083	0.379978	0.370563
ath-miR5654-3p	0	0.302053	0.340616	0.432402	0.397283	0	0.578096	0.426217	0.501926	0.363733	0.323534	0.340201	0	0.28474	0	0.323637	0.303511	0.371285	0.370434	0.396676	0.321216	0.348704	0.346927	0	0.393868	0.373872	0.325787	0.434459	0.332403	0	0.302053	0.314896	0.396273	0.389371	0.265054	0.3337	0.298703	0.316409	0	0.38669	0.325787	0.385024	0.333251	0	0.490414	0.385686	0.351434	0.202792	0.325787
ath-miR395d	0	1	0.370714	0.299719	0.310809	0	0.363315	0.401893	0.273372	0.405879	0.362737	0.349449	0	0.45972	0	0.333754	0.318048	0.343485	0.347033	0.391366	0.357532	0.375945	0.332162	0	0.425197	0.371889	0.342084	0.413512	0.3348	0.302053	0	0.315572	0.415984	0.427052	0.269857	0.304461	0.310466	0.312488	0	0.398576	0.342084	0.401108	0.287535	0	0.432378	0.356525	0.398525	0.281648	0.342084
ath-miR5632-5p	0	0.315572	0.430297	0.323857	0.320466	0	0.546919	0.467081	0.322988	0.328592	0.432819	0.425257	0	0.318941	0	0.4505	0.285087	0.284557	0.402934	0.502785	0.468815	0.427136	0.366034	0	0.318037	0.414686	0.384042	0.495541	0.346734	0.314896	0.315572	0	0.475985	0.484474	0.234447	0.377836	0.367684	0.371664	0	0.40575	0.384042	0.441159	0.316225	0	0.485405	0.432148	0.378507	0.253389	0.384042
ath-miR5643b	0	0.415984	0.511767	0.526712	0.47054	0	0.677538	0.61438	0.44962	0.405517	0.564595	0.464389	0	0.522484	0	0.456089	0.45387	0.532447	0.525756	0.528875	0.576736	0.508829	0.520785	0	0.524076	0.519594	0.58308	0.569016	0.454203	0.396273	0.415984	0.475985	0	0.610348	0.488126	0.49533	0.484861	0.604298	0	0.566668	0.58308	0.595579	0.379326	0	0.597771	0.560137	0.666333	0.310314	0.58308
ath-miR847	0	0.427052	0.544129	0.496207	0.555371	0	0.688898	0.604865	0.506525	0.364818	0.604575	0.536839	0	0.4846	0	0.543775	0.471106	0.582796	0.547578	0.561218	0.592912	0.569675	0.529739	0	0.530636	0.587714	0.581161	0.698883	0.408199	0.389371	0.427052	0.484474	0.610348	0	0.434378	0.46677	0.48922	0.504045	0	0.564969	0.581161	0.634605	0.443742	0	0.648094	0.567879	0.615281	0.38658	0.581161
ath-miR171c-5p	0	0.269857	0.346451	0.309929	0.152837	0	0.4769	0.390441	0.194303	0.26792	0.32194	0.449473	0	0.398223	0	0.390067	0.300375	0.299605	0.358745	0.36411	0.332327	0.375436	0.320372	0	0.362816	0.40304	0.53007	0.427407	0.29544	0.265054	0.269857	0.234447	0.488126	0.434378	0	0.319458	0.278888	0.373526	0	0.378446	0.53007	0.392772	0.321756	0	0.407939	0.393379	0.604432	0.198474	0.53007
ath-miR161.2	0	0.304461	0.402109	0.391902	0.38195	0	0.539008	0.475784	0.441373	0.323525	0.464186	0.436572	0	0.390114	0	0.501943	0.347336	0.439915	0.41468	0.448044	0.458085	0.415414	0.421574	0	0.39192	0.407377	0.416282	0.579889	0.363411	0.3337	0.304461	0.377836	0.49533	0.46677	0.319458	0	0.386387	0.440051	0	0.488545	0.416282	0.456748	0.341699	0	0.481062	0.361377	0.45417	0.214889	0.416282
ath-miR156d-3p	0	0.310466	0.382226	0.370494	0.466603	0	0.549025	0.471672	0.379136	0.283697	0.457807	0.221608	0	0.291866	0	0.37094	0.229338	0.460403	0.308021	0.39361	0.410257	0.388674	0.339141	0	0.520624	0.410551	0.42394	0.438935	0.417876	0.298703	0.310466	0.367684	0.484861	0.48922	0.278888	0.386387	0	0.458093	0	0.395439	0.42394	0.438155	0.275112	0	0.569588	0.373325	0.45599	0.179477	0.42394
ath-miR5630a	0	0.312488	0.393441	0.519088	0.319904	0	0.575522	0.499466	0.405562	0.390774	0.551583	0.54757	0	0.386882	0	0.417348	0.296416	0.410496	0.388309	0.441631	0.568396	0.393331	0.452716	0	0.460667	0.379392	0.459128	0.554233	0.411929	0.316409	0.312488	0.371664	0.604298	0.504045	0.373526	0.440051	0.458093	0	0	0.420584	0.459128	0.475488	0.369273	0	0.500962	0.416057	0.504338	0.285627	0.459128
ath-miR399c-5p	0	0	0	0	0	0	0	0	0	0	0	0	0	0	0	0	0	0	0	0	0	0	0	0	0	0	0	0	0	0	0	0	0	0	0	0	0	0	0	0	0	0	0	0	0	0	0	0	0
ath-miR156f-5p	0	0.398576	0.482114	0.502081	0.365189	0	0.590027	0.556203	0.346795	0.337164	0.510648	0.491107	0	0.445607	0	0.454918	0.422494	0.509622	0.482314	0.516433	0.505181	0.499316	0.415161	0	0.479991	0.499508	0.476524	0.61554	0.385447	0.38669	0.398576	0.40575	0.566668	0.564969	0.378446	0.488545	0.395439	0.420584	0	0	0.476524	0.534569	0.400356	0	0.516076	0.453776	0.585375	0.453358	0.476524
ath-miR166f	0	0.342084	0.445742	0.543154	0.261428	0	0.539086	0.593002	0.287412	0.391446	0.447982	0.413523	0	0.466232	0	0.450509	0.481027	0.469202	0.470487	0.605291	0.505845	0.477479	0.4459	0	0.427736	0.551652	1	0.748898	0.370563	0.325787	0.342084	0.384042	0.58308	0.581161	0.53007	0.416282	0.42394	0.459128	0	0.476524	0	0.557718	0.480061	0	0.493927	0.463673	0.734606	0.292822	1
ath-miR5641	0	0.401108	0.611888	0.503668	0.472783	0	0.639048	0.599522	0.46315	0.362706	0.570153	0.485276	0	0.43023	0	0.511012	0.434912	0.482574	0.541051	0.543838	0.536519	0.622581	0.553838	0	0.548926	0.627104	0.557718	0.577632	0.390311	0.385024	0.401108	0.441159	0.595579	0.634605	0.392772	0.456748	0.438155	0.475488	0	0.534569	0.557718	0	0.402456	0	0.541971	0.512782	0.520895	0.321191	0.557718
ath-miR3440b-3p	0	0.287535	0.336763	0.318207	0.322202	0	0.457508	0.547994	0.322329	0.333697	0.322956	0.40348	0	0.398504	0	0.323273	0.37527	0.408877	0.372789	0.465189	0.419659	0.348788	0.323274	0	0.357289	0.40677	0.480061	0.471974	0.415212	0.333251	0.287535	0.316225	0.379326	0.443742	0.321756	0.341699	0.275112	0.369273	0	0.400356	0.480061	0.402456	0	0	0.40061	0.348567	0.503116	0.362494	0.480061
ath-miR416	0	0	0	0	0	0	0	0	0	0	0	0	0	0	0	0	0	0	0	0	0	0	0	0	0	0	0	0	0	0	0	0	0	0	0	0	0	0	0	0	0	0	0	0	0	0	0	0	0
ath-miR160c-3p	0	0.432378	0.461147	0.556652	0.595995	0	0.622215	0.582962	0.592096	0.415328	0.565246	0.59701	0	0.468669	0	0.417994	0.392574	0.691373	0.561788	0.459894	0.524391	0.472721	0.423658	0	0.455507	0.503452	0.493927	0.665559	0.491876	0.490414	0.432378	0.485405	0.597771	0.648094	0.407939	0.481062	0.569588	0.500962	0	0.516076	0.493927	0.541971	0.40061	0	0	0.510138	0.574308	0.466456	0.493927
ath-miR5595a	0	0.356525	0.434011	0.365914	0.400823	0	0.509106	0.510765	0.458345	0.354914	0.455956	0.434466	0	0.46226	0	0.468255	0.384962	0.415774	0.410227	0.450039	0.46792	0.447788	0.415091	0	0.466522	0.440711	0.463673	0.547713	0.463958	0.385686	0.356525	0.432148	0.560137	0.567879	0.393379	0.361377	0.373325	0.416057	0	0.453776	0.463673	0.512782	0.348567	0	0.510138	0	0.546054	0.359257	0.463673
ath-miR5024-3p	0	0.398525	0.463414	0.375709	0.48784	0	0.634909	0.498527	0.395494	0.375525	0.487877	0.599754	0	0.552203	0	0.574881	0.561372	0.51969	0.537446	0.547958	0.520712	0.499954	0.464487	0	0.489874	0.5475	0.734606	0.656629	0.419083	0.351434	0.398525	0.378507	0.666333	0.615281	0.604432	0.45417	0.45599	0.504338	0	0.585375	0.734606	0.520895	0.503116	0	0.574308	0.546054	0	0.340209	0.734606
ath-miR168b-5p	0	0.281648	0.290438	0.310112	0.265479	0	0.459667	0.345401	0.173778	0.319503	0.308945	0.437204	0	0.295752	0	0.225306	0.325646	0.424088	0.278177	0.386109	0.329303	0.288076	0.299655	0	0.29176	0.271297	0.292822	0.513242	0.379978	0.202792	0.281648	0.253389	0.310314	0.38658	0.198474	0.214889	0.179477	0.285627	0	0.453358	0.292822	0.321191	0.362494	0	0.466456	0.359257	0.340209	0	0.292822
ath-miR166b-3p	0	0.342084	0.445742	0.543154	0.261428	0	0.539086	0.593002	0.287412	0.391446	0.447982	0.413523	0	0.466232	0	0.450509	0.481027	0.469202	0.470487	0.605291	0.505845	0.477479	0.4459	0	0.427736	0.551652	1	0.748898	0.370563	0.325787	0.342084	0.384042	0.58308	0.581161	0.53007	0.416282	0.42394	0.459128	0	0.476524	1	0.557718	0.480061	0	0.493927	0.463673	0.734606	0.292822	0
ath-miR167d	0	0.348238	0.43843	0.291664	0.636805	0	0.682976	0.420422	0.625954	0.362951	0.526978	0.507043	0	0.430602	0	0.33784	0.329018	0.507374	0.527748	0.465404	0.541196	0.433251	0.402324	0	0.320803	0.527268	0.564554	0.612958	0.485483	0.343153	0.348238	0.42136	0.564272	0.679264	0.374223	0.360167	0.459866	0.485745	0	0.509527	0.564554	0.535934	0.426035	0	0.644936	0.410064	0.624705	0.508145	0.564554
ath-miR8172	0	0.296398	0.375092	0.391903	0.349024	0	0.543943	0.501666	0.409937	0.429316	0.39781	0.417242	0	0.455274	0	0.282417	0.37612	0.37774	0.364922	0.327799	0.457696	0.376366	0.343954	0	0.427116	0.375131	0.349662	0.444504	0.479154	0.320839	0.296398	0.328523	0.423492	0.507015	0.247913	0.386142	0.405929	0.488109	0	0.409956	0.349662	0.400307	0.483518	0	0.40615	0.393963	0.379545	0.232493	0.349662
ath-miR860	0	0.313384	0.385046	0.553141	0.568608	0	0.58209	0.479046	0.473297	0.409582	0.457361	0.453443	0	0.372844	0	0.375141	0.398207	0.367398	0.378718	0.464761	0.483001	0.401508	0.404418	0	0.404755	0.429624	0.451457	0.537546	0.333175	0.405695	0.313384	0.3539	0.502162	0.525783	0.329965	0.530147	0.370126	0.374561	0	0.476119	0.451457	0.422351	0.460124	0	0.558669	0.388654	0.439305	0.279399	0.451457
ath-miR472-3p	0	0.325476	0.35106	0.291615	0.246406	0	0.483635	0.525743	0.259918	0.318384	0.358367	0.338483	0	0.339065	0	0.333208	0.223629	0.341898	0.310365	0.374424	0.353079	0.332427	0.367065	0	0.454117	0.3272	0.333514	0.406446	0.303421	0.399591	0.325476	0.298813	0.42174	0.381387	0.270782	0.279533	0.303099	0.329257	0	0.310308	0.333514	0.361868	0.298934	0	0.466133	0.342486	0.347554	0.253851	0.333514
ath-miR2939	0	0	0	0	0	0	0	0	0	0	0	0	0	0	0	0	0	0	0	0	0	0	0	0	0	0	0	0	0	0	0	0	0	0	0	0	0	0	0	0	0	0	0	0	0	0	0	0	0
ath-miR834	0	0.355281	0.447202	0.587551	0.411768	0	0.626112	0.53777	0.343128	0.336489	0.608465	0.394429	0	0.391374	0	0.357575	0.348413	0.386388	0.418507	0.478911	0.612336	0.446583	0.419548	0	0.422019	0.510035	0.514809	0.469831	0.418106	0.413214	0.355281	0.439682	0.637228	0.517022	0.361361	0.428366	0.490936	0.575303	0	0.460255	0.514809	0.509525	0.394897	0	0.499113	0.403857	0.503043	0.235706	0.514809
ath-miR168a-5p	0	0.281648	0.290438	0.310112	0.265479	0	0.459667	0.345401	0.173778	0.319503	0.308945	0.437204	0	0.295752	0	0.225306	0.325646	0.424088	0.278177	0.386109	0.329303	0.288076	0.299655	0	0.29176	0.271297	0.292822	0.513242	0.379978	0.202792	0.281648	0.253389	0.310314	0.38658	0.198474	0.214889	0.179477	0.285627	0	0.453358	0.292822	0.321191	0.362494	0	0.466456	0.359257	0.340209	1	0.292822
ath-miR863-5p	0	0.40819	0.499954	0.540213	0.504913	0	0.712811	0.617326	0.512009	0.427999	0.587991	0.599123	0	0.486406	0	0.543571	0.495094	0.538967	0.524536	0.560009	0.489892	0.498083	0.532223	0	0.498021	0.554056	0.571485	0.662591	0.532394	0.443524	0.40819	0.499957	0.649289	0.594772	0.498779	0.416175	0.494379	0.480542	0	0.610084	0.571485	0.56062	0.426724	0	0.618175	0.536234	0.705659	0.364821	0.571485
ath-miR841a-5p	0	0.454693	0.500265	0.647739	0.770104	0	0.699155	0.747614	0.600788	0.583507	0.5666	0.689068	0	0.465089	0	0.459512	0.532667	0.58469	0.549963	0.608512	0.625278	0.517493	0.459597	0	0.561055	0.563392	0.619383	0.710385	0.464783	0.456899	0.454693	0.465449	0.642139	0.67379	0.405782	0.465476	0.501648	0.529226	0	0.598844	0.619383	0.536725	0.643238	0	0.750724	0.518014	0.58503	0.485357	0.619383
ath-miR172e-3p	0	0.403008	0.555922	0.475651	0.474722	0	0.62002	0.642493	0.463807	0.388911	0.620524	0.492795	0	0.504181	0	0.573282	0.494366	0.562398	0.52163	0.560208	0.562919	0.58098	0.505142	0	0.572387	0.589765	0.608855	0.661005	0.3884	0.42084	0.403008	0.420155	0.511306	0.65145	0.477595	0.480895	0.412976	0.464823	0	0.563924	0.608855	0.628819	0.418828	0	0.613505	0.53602	0.659029	0.371346	0.608855
ath-miR156i	0	0.38159	0.581692	0.440067	0.402353	0	0.539704	0.553203	0.379833	0.348335	0.510325	0.413237	0	0.429885	0	0.446797	0.351148	0.431767	0.503468	0.508112	0.500697	0.595482	0.48549	0	0.499691	0.500571	0.463091	0.522424	0.390213	0.34815	0.38159	0.425838	0.541776	0.541497	0.352301	0.4269	0.366503	0.394758	0	0.801807	0.463091	0.590921	0.363394	0	0.465156	0.446434	0.485348	0.326272	0.463091
ath-miR824-5p	0	0.382043	0.475383	0.559287	0.419965	0	0.659706	0.592127	0.441465	0.423481	0.500715	0.548672	0	0.547094	0	0.557374	0.499786	0.622657	0.472746	0.533852	0.544382	0.482561	0.442469	0	0.551384	0.507591	0.555349	0.684614	0.441332	0.368917	0.382043	0.472001	0.656067	0.571541	0.319865	0.451748	0.488571	0.577868	0	0.534135	0.555349	0.47612	0.452628	0	0.647307	0.529169	0.609291	0.323483	0.555349
ath-miR5998a	0	0.414881	0.494783	0.630954	0.501083	0	0.710698	0.609871	0.545766	0.515944	0.564613	0.519965	0	0.455163	0	0.466791	0.426496	0.520961	0.458781	0.568324	0.556717	0.517141	0.507839	0	0.548813	0.527559	0.599433	0.71104	0.449803	0.397642	0.414881	0.497093	0.47437	0.669041	0.409338	0.513378	0.409391	0.474275	0	0.570653	0.599433	0.568581	0.468153	0	0.652576	0.549745	0.579339	0.461938	0.599433
ath-miR833b	0	0.48501	0.49228	0.609764	0.410801	0	0.681594	0.632051	0.709543	0.496322	0.61164	0.463654	0	0.493132	0	0.524565	0.495794	0.565641	0.480738	0.648711	0.59676	0.505165	0.538143	0	0.46795	0.484338	0.583101	0.688255	0.534914	0.488071	0.48501	0.466556	0.584116	0.639469	0.402987	0.503839	0.434796	0.634872	0	0.534662	0.583101	0.590401	0.488849	0	0.56236	0.465371	0.563259	0.492917	0.583101
ath-miR5995b	0	0.356525	0.434011	0.365914	0.400823	0	0.509106	0.510765	0.458345	0.354914	0.455956	0.434466	0	0.46226	0	0.468255	0.384962	0.415774	0.410227	0.450039	0.46792	0.447788	0.415091	0	0.466522	0.440711	0.463673	0.547713	0.463958	0.385686	0.356525	0.432148	0.560137	0.567879	0.393379	0.361377	0.373325	0.416057	0	0.453776	0.463673	0.512782	0.348567	0	0.510138	1	0.546054	0.359257	0.463673
ath-miR399a	0	0.256366	0.213137	0.250111	0.245528	0	0.248526	0.225566	0.165599	0.302578	0.21306	0.20664	0	0.191556	0	0.202322	0.167499	0.236151	0.159522	0.250374	0.231149	0.213621	0.229081	0	0.301934	0.227091	0.188298	0.244187	0.268616	0.246891	0.256366	0.214471	0.27813	0.241993	0.17875	0.170725	0.197801	0.258085	0	0.195296	0.188298	0.214864	0.190755	0	0.34917	0.230307	0.271893	0.2436	0.188298
ath-miR843	0	0.349409	0.459316	0.439206	0.442619	0	0.653968	0.584548	0.550143	0.385422	0.519478	0.470055	0	0.381041	0	0.447802	0.443685	0.491687	0.49984	0.519477	0.513435	0.447744	0.41313	0	0.478872	0.460761	0.518742	0.495321	0.387747	0.356829	0.349409	0.391246	0.557061	0.572841	0.354826	0.395548	0.401184	0.45097	0	0.510488	0.518742	0.512319	0.358409	0	0.580726	0.465463	0.518752	0.352422	0.518742
ath-miR447c-3p	0	0.326705	0.349144	0.406836	0.311245	0	0.541256	0.435163	0.388493	0.401334	0.401105	0.343504	0	0.349229	0	0.401853	0.316773	0.37786	0.329204	0.407513	0.3918	0.348148	0.306242	0	0.402121	0.355564	0.356637	0.466165	0.328536	0.476233	0.326705	0.491308	0.386081	0.447445	0.271663	0.361634	0.340385	0.383467	0	0.362339	0.356637	0.395977	0.282445	0	0.36629	0.398919	0.411918	0.26334	0.356637
ath-miR5998b	0	0.414881	0.494783	0.630954	0.501083	0	0.710698	0.609871	0.545766	0.515944	0.564613	0.519965	0	0.455163	0	0.466791	0.426496	0.520961	0.458781	0.568324	0.556717	0.517141	0.507839	0	0.548813	0.527559	0.599433	0.71104	0.449803	0.397642	0.414881	0.497093	0.47437	0.669041	0.409338	0.513378	0.409391	0.474275	0	0.570653	0.599433	0.568581	0.468153	0	0.652576	0.549745	0.579339	0.461938	0.599433
ath-miR5648-5p	0	0.381187	0.536515	0.34996	0.566707	0	0.700799	0.598456	0.506636	0.446645	0.580576	0.516418	0	0.425176	0	0.567417	0.390886	0.550246	0.456838	0.476206	0.583276	0.545206	0.491896	0	0.536368	0.496046	0.528011	0.660501	0.43646	0.378707	0.381187	0.529378	0.624162	0.605836	0.387382	0.4857	0.451652	0.491773	0	0.581152	0.528011	0.584813	0.381193	0	0.616014	0.49555	0.539174	0.317365	0.528011
ath-miR827	0	0.389282	0.453159	0.551441	0.48982	0	0.781275	0.596135	0.507275	0.379759	0.573029	0.569232	0	0.537297	0	0.473002	0.322113	0.450674	0.414441	0.47322	0.563205	0.451671	0.535788	0	0.486508	0.46464	0.4788	0.57977	0.495374	0.387572	0.389282	0.422474	0.786875	0.640832	0.388462	0.508241	0.551981	0.656319	0	0.489299	0.4788	0.538362	0.433293	0	0.570922	0.522164	0.528821	0.306762	0.4788
ath-miR167b	0	0.368283	0.463223	0.43302	0.618363	0	0.635014	0.552239	0.495065	0.355618	0.566887	0.511233	0	0.551791	0	0.428498	0.374109	0.481714	0.515243	0.513877	0.568046	0.489664	0.456867	0	0.370961	0.541722	0.585356	0.587812	0.505197	0.290214	0.368283	0.521529	0.546154	0.631529	0.503994	0.416436	0.358678	0.460038	0	0.565485	0.585356	0.524398	0.441023	0	0.5469	0.492937	0.714884	0.403193	0.585356
ath-miR5017-3p	0	0.215524	0.299629	0.298921	0.370085	0	0.22272	0.456751	0.549124	0.42471	0.491714	0.429287	0	0.499967	0	0.260829	0.128856	0.31584	0.336071	0.333736	0.40119	0.300706	0.252227	0	0.29553	0.241799	0.447697	0.213222	0.282906	0.392928	0.215524	0.268982	0.348357	0.260649	0.335812	0.459169	0.326823	0.40055	0	0.41841	0.447697	0.3017	0.457598	0	0.604458	0.31861	0.401431	0.292124	0.447697
ath-miR405d	0	0	0	0	0	0	0	0	0	0	0	0	0	0	0	0	0	0	0	0	0	0	0	0	0	0	0	0	0	0	0	0	0	0	0	0	0	0	0	0	0	0	0	0	0	0	0	0	0
ath-miR163	0	0.372353	0.336261	0.396683	0.296399	0	0.430042	0.323604	0.185392	0.458549	0.315748	0.365554	0	0.389343	0	0.326171	0.484244	0.390092	0.34005	0.355684	0.419601	0.33944	0.344887	0	0.326346	0.343506	0.38805	0.447175	0.44249	0.375701	0.372353	0.355441	0.410707	0.412599	0.310945	0.275391	0.315499	0.352182	0	0.344408	0.38805	0.357159	0.253765	0	0.526812	0.42029	0.454892	0.364397	0.38805
ath-miR823	0	0.260658	0.330819	0.356722	0.419351	0	0.476286	0.415565	0.467098	0.275102	0.3343	0.483536	0	0.278009	0	0.235692	0.363482	0.311497	0.354911	0.323987	0.38489	0.337417	0.295971	0	0.339693	0.369353	0.406979	0.438421	0.40805	0.34498	0.260658	0.330117	0.444561	0.393645	0.326752	0.33503	0.350394	0.418775	0	0.346316	0.406979	0.406682	0.302005	0	0.382264	0.356218	0.450837	0.195749	0.406979
ath-miR447a.2-3p	0	0.290714	0.36372	0.328036	0.258352	0	0.464041	0.45164	0.291756	0.284066	0.377618	0.518489	0	0.377568	0	0.388098	0.373675	0.382686	0.397812	0.363267	0.399808	0.395746	0.328837	0	0.384492	0.420806	0.622145	0.560044	0.296354	0.274343	0.290714	0.396857	0.469161	0.49867	0.33296	0.382906	0.272888	0.286709	0	0.45591	0.622145	0.421923	0.345831	0	0.512471	0.387949	0.53432	0.252499	0.622145
ath-miR5660	0	0.380352	0.373104	0.464943	0.184719	0	0.599883	0.543469	0.447012	0.498024	0.324481	0.450459	0	0.59834	0	0.366657	0.367445	0.402561	0.323556	0.425975	0.367404	0.379913	0.40789	0	0.349148	0.325558	0.367352	0.536867	0.371989	0.279229	0.380352	0.369093	0.5639	0.549516	0.364351	0.374377	0.342654	0.494891	0	0.432709	0.367352	0.407465	0.478652	0	0.411223	0.58246	0.505923	0.264534	0.367352
ath-miR156c-5p	0	0.398576	0.482114	0.502081	0.365189	0	0.590027	0.556203	0.346795	0.337164	0.510648	0.491107	0	0.445607	0	0.454918	0.422494	0.509622	0.482314	0.516433	0.505181	0.499316	0.415161	0	0.479991	0.499508	0.476524	0.61554	0.385447	0.38669	0.398576	0.40575	0.566668	0.564969	0.378446	0.488545	0.395439	0.420584	0	1	0.476524	0.534569	0.400356	0	0.516076	0.453776	0.585375	0.453358	0.476524
ath-miR167a-5p	0	0.368283	0.463223	0.43302	0.618363	0	0.635014	0.552239	0.495065	0.355618	0.566887	0.511233	0	0.551791	0	0.428498	0.374109	0.481714	0.515243	0.513877	0.568046	0.489664	0.456867	0	0.370961	0.541722	0.585356	0.587812	0.505197	0.290214	0.368283	0.521529	0.546154	0.631529	0.503994	0.416436	0.358678	0.460038	0	0.565485	0.585356	0.524398	0.441023	0	0.5469	0.492937	0.714884	0.403193	0.585356
ath-miR390a-3p	0	0	0	0	0	0	0	0	0	0	0	0	0	0	0	0	0	0	0	0	0	0	0	0	0	0	0	0	0	0	0	0	0	0	0	0	0	0	0	0	0	0	0	0	0	0	0	0	0
ath-miR840-3p	0	0.295482	0.258309	0.32982	0.256475	0	0.335789	0.247732	0.14922	0.392447	0.239846	0.301246	0	0.307084	0	0.253011	0.223573	0.3252	0.222212	0.285899	0.333631	0.268792	0.249949	0	0.250314	0.26299	0.2433	0.314427	0.377398	0.316043	0.295482	0.279179	0.321848	0.318344	0.227445	0.213568	0.248494	0.271493	0	0.27006	0.2433	0.274058	0.20746	0	0.437596	0.314289	0.348382	0.311338	0.2433
ath-miR8183	0	0.438298	0.490055	0.446907	0.609353	0	0.657058	0.610805	0.571788	0.434376	0.55447	0.471404	0	0.43223	0	0.513569	0.510989	0.448215	0.533191	0.525041	0.525521	0.496672	0.509266	0	0.631481	0.504339	0.615025	0.708916	0.470168	0.472964	0.438298	0.455733	0.513738	0.594192	0.382422	0.429748	0.50374	0.530025	0	0.566764	0.615025	0.526374	0.382068	0	0.628149	0.526381	0.519849	0.499318	0.615025
ath-miR169a-5p	0	0.403265	0.535085	0.388825	0.621756	0	0.734117	0.693099	0.489586	0.387235	0.686796	0.516316	1	0.570799	0	0.489781	0.474091	0.607273	0.663814	0.511185	0.642768	0.55722	0.556579	0	0.525689	0.593056	0.627714	0.774789	0.420263	0.363119	0.403265	0.38109	0.763106	0.725461	0.576	0.528695	0.510587	0.524196	0	0.650416	0.627714	0.656532	0.378166	0	0.640719	0.589411	0.768891	0.386923	0.627714
ath-miR854d	0	0.376666	0.530673	0.555537	0.423052	0	0.588299	0.581186	0.383519	0.372896	0.548271	0.39145	0	0.396628	0	0.363361	0.395088	0.433051	0.507189	0.452816	0.572724	0.535091	0.511929	0	0.485031	0.514313	0.513111	0.5591	0.371232	0.301331	0.376666	0.445798	0.566677	0.606885	0.38906	0.421288	0.320508	0.520465	0	0.458849	0.513111	0.598637	0.357121	0	0.497458	0.458603	0.549743	0.249095	0.513111
ath-miR393a-5p	0	0.364637	0.437883	0.400243	0.31154	0	0.615552	0.550031	0.522079	0.347111	0.476026	0.515276	0	0.539389	0	0.495453	0.444838	0.609778	0.514739	0.510763	0.492595	0.467036	0.390496	0	0.366155	0.486252	0.52814	0.633652	0.3479	0.278276	0.364637	0.45842	0.54343	0.60759	0.459079	0.435752	0.437934	0.454377	0	0.50799	0.52814	0.500817	0.449133	0	0.65551	0.484209	0.624044	0.325452	0.52814
ath-miR5654-5p	0	0.30855	0.368138	0.370222	0.35442	0	0.524851	0.381633	0.464675	0.2982	0.372272	0.402016	0	0.283033	0	0.286747	0.329509	0.407536	0.328728	0.41512	0.372307	0.375072	0.366578	0	0.427107	0.326322	0.409302	0.48688	0.326249	0.320251	0.30855	0.329216	0.460695	0.419612	0.264614	0.473871	0.3417	0.375042	0	0.408474	0.409302	0.39853	0.269112	0	0.417848	0.450755	0.388063	0.270568	0.409302
ath-miR840-5p	0	0.242418	0.228409	0.163456	0.293212	0	0.352481	0.287473	0.458081	0.212601	0.263756	0.363909	0	0.315086	0	0.159477	0.347398	0.314191	0.253233	0.242006	0.314884	0.243548	0.215047	0	0.198019	0.264372	0.331581	0.429579	0.199711	0.211657	0.242418	0.136837	0.347071	0.35656	0.138743	0.244084	0.217679	0.24418	0	0.324115	0.331581	0.292445	0.258665	0	0.339253	0.269197	0.388796	0.300654	0.331581
ath-miR398c-5p	0	0.31615	0.485625	0.431936	0.440126	0	0.596715	0.559605	0.5001	0.313986	0.544773	0.440928	0	0.437595	0	0.385852	0.372998	0.486946	0.42516	0.444033	0.525546	0.481621	0.477922	0	0.401214	0.455128	0.511147	0.57927	0.387213	0.360074	0.31615	0.378884	0.540554	0.58056	0.320039	0.413504	0.324844	0.454075	0	0.445063	0.511147	0.553554	0.310843	0	0.477112	0.409908	0.45316	0.269454	0.511147
ath-miR3932b-5p	0	0	1	0	0	0	0	0	0	0	0	0	0	0	0	0	0	0	0	0	0	0	0	0	0	0	0	0	0	0	0	0	0	0	0	0	0	0	0	0	0	0	0	0	0	0	0	0	0
ath-miR402	0	0	0	0	0	0	0	0	0	0	0	0	0	0	0	0	0	0	0	0	0	0	0	0	0	0	0	0	0	0	0	0	0	0	0	0	0	0	0	0	0	0	0	0	0	0	0	0	0
ath-miR5629	0	0	0	0	0	0	0	0	0	0	0	0	0	0	0	0	0	0	0	0	0	0	0	0	0	0	0	0	0	0	0	0	0	0	0	0	0	0	0	0	0	0	0	0	0	0	0	0	0
ath-miR319b	0	0.375952	0.487306	0.611497	0.614478	0	0.627052	0.560731	0.419108	0.453787	0.602423	0.666373	0	0.547655	0	0.614251	0.500857	0.629849	0.526058	0.612201	0.631477	0.525289	0.523743	0	0.49597	0.605648	0.620464	0.664072	0.411245	0.433009	0.375952	0.469534	0.558721	0.737371	0.577979	0.467493	0.512251	0.436227	0	0.595056	0.620464	0.609197	0.486984	0	0.69021	0.534927	0.741939	0.379168	0.620464
ath-miR5012	0	0.319173	0.394337	0.38369	0.361631	0	0.456745	0.435848	0.311736	0.345537	0.405233	0.347102	0	0.380842	0	0.337821	0.30315	0.375288	0.336828	0.416379	0.41378	0.397114	0.377557	0	0.407671	0.378087	0.321371	0.459763	0.372897	0.348084	0.319173	0.379629	0.43357	0.434133	0.404609	0.308422	0.324721	0.319603	0	0.3929	0.321371	0.414361	0.284542	0	0.463889	0.438968	0.373708	0.255334	0.321371
ath-miR832-3p	0	0.480973	0.434861	0.373447	0.386567	0	0.507311	0.521542	0.430367	0.384744	0.394562	0.506158	0	0.433923	0	0.387657	0.356274	0.450924	0.532163	0.506825	0.568931	0.434924	0.411945	0	0.394243	0.459024	0.499919	0.62572	0.325298	0.435104	0.480973	0.434483	0.516362	0.532781	0.315606	0.375897	0.446961	0.477747	0	0.41268	0.499919	0.478593	0.405643	0	0.593073	0.435744	0.546715	0.334139	0.499919
ath-miR319a	0	0.375952	0.487306	0.611497	0.614478	0	0.627052	0.560731	0.419108	0.453787	0.602423	0.666373	0	0.547655	0	0.614251	0.500857	0.629849	0.526058	0.612201	0.631477	0.525289	0.523743	0	0.49597	0.605648	0.620464	0.664072	0.411245	0.433009	0.375952	0.469534	0.558721	0.737371	0.577979	0.467493	0.512251	0.436227	0	0.595056	0.620464	0.609197	0.486984	0	0.69021	0.534927	0.741939	0.379168	0.620464
ath-miR156e	0	0.398576	0.482114	0.502081	0.365189	0	0.590027	0.556203	0.346795	0.337164	0.510648	0.491107	0	0.445607	0	0.454918	0.422494	0.509622	0.482314	0.516433	0.505181	0.499316	0.415161	0	0.479991	0.499508	0.476524	0.61554	0.385447	0.38669	0.398576	0.40575	0.566668	0.564969	0.378446	0.488545	0.395439	0.420584	0	1	0.476524	0.534569	0.400356	0	0.516076	0.453776	0.585375	0.453358	0.476524
ath-miR5029	0	0.310022	0.369791	0.338952	0.265809	0	0.481169	0.473781	0.293904	0.303192	0.338117	0.304514	0	0.344623	0	0.29831	0.301488	0.295003	0.301662	0.364807	0.389831	0.381091	0.308499	0	0.409936	0.34621	0.333078	0.435888	0.276283	0.386496	0.310022	0.269865	0.425187	0.379295	0.255324	0.315217	0.400025	0.331529	0	0.413742	0.333078	0.364694	0.26418	0	0.404896	0.341953	0.349721	0.222777	0.333078
ath-miR166a-3p	0	0.342084	0.445742	0.543154	0.261428	0	0.539086	0.593002	0.287412	0.391446	0.447982	0.413523	0	0.466232	0	0.450509	0.481027	0.469202	0.470487	0.605291	0.505845	0.477479	0.4459	0	0.427736	0.551652	1	0.748898	0.370563	0.325787	0.342084	0.384042	0.58308	0.581161	0.53007	0.416282	0.42394	0.459128	0	0.476524	1	0.557718	0.480061	0	0.493927	0.463673	0.734606	0.292822	1
ath-miR8167d	0	0.388808	0.318685	0.426696	0.31305	0	0.425583	0.400268	0.334144	0.470312	0.342207	0.418395	0	0.545156	0	0.324197	0.245221	0.182686	0.365098	0.427838	0.401774	0.314056	0.310222	0	0.529407	0.332757	0.344183	0.61831	0.388497	0.301898	0.388808	0.381934	0.477834	0.433872	0.216061	0.30821	0.372254	0.408907	0	0.291896	0.344183	0.328156	0.194337	0	0.343479	0.335994	0.339462	0.164854	0.344183
ath-miR399b	0	0.256912	0.270573	0.234442	0.230472	0	0.311392	0.386566	0.253193	0.255913	0.305238	0.246488	0	0.273838	0	0.241276	0.212224	0.250949	0.356682	0.278451	0.440866	0.277288	0.267873	0	0.380164	0.294151	0.240695	0.266264	0.195323	0.270302	0.256912	0.236581	0.328139	0.319892	0.230151	0.256198	0.31625	0.2358	0	0.247472	0.240695	0.305449	0.213342	0	0.316353	0.231106	0.347993	0.204024	0.240695
ath-miR8176	0	0	0	0	0	0	0	0	0	0	0	0	0	0	0	0	0	0	0	0	0	0	0	0	0	0	0	0	0	0	0	0	0	0	0	0	0	0	0	0	0	0	0	0	0	0	0	0	0
ath-miR158a-5p	0	0.274139	0.391713	0.283494	0.299072	0	0.534621	0.494206	0.20758	0.318401	0.33832	0.240743	0	0.306196	0	0.335756	0.315827	0.33407	0.363355	0.311211	0.4324	0.392273	0.474418	0	0.471573	0.429038	0.47036	0.513141	0.383321	0.248474	0.274139	0.360817	0.4504	0.506248	0.383481	0.351319	0.307545	0.445821	0	0.421384	0.47036	0.427668	0.284005	0	0.409571	0.362462	0.533582	0.203475	0.47036
ath-miR162b-3p	0	0.314716	0.327314	0.262138	0.185779	0	0.573132	0.476414	0.599175	0.367823	0.330416	0.411057	0	0.175282	0	0.432496	0.321589	0.417981	0.459425	0.25054	0.437073	0.316935	0.332619	0	0.445505	0.288734	0.267803	0.553548	0.343257	0.334301	0.314716	0.361177	0.369355	0.446876	0.239616	0.223905	0.182924	0.487385	0	0.378396	0.267803	0.426855	0.21031	0	0.603535	0.3308	0.37092	0.47374	0.267803
ath-miR169h	0	0.381325	0.495156	0.371662	0.621778	0	0.69422	0.670099	0.506339	0.364701	0.67779	0.467681	1	0.503797	0	0.481363	0.37447	0.526019	0.608439	0.453147	0.630415	0.50519	0.548883	0	0.509108	0.556042	0.55254	0.757671	0.359237	0.331271	0.381325	0.391253	0.73857	0.613636	0.519341	0.487566	0.475966	0.524647	0	0.604501	0.55254	0.614865	0.348342	0	0.556345	0.52669	0.69203	0.362689	0.55254
ath-miR171b-5p	0	0.167959	0.201566	0.235505	0.0622222	0	0.295723	0.336099	0.203803	0.178597	0.200107	0.466608	0	0.274592	0	0.275795	0.205559	0.238932	0.152764	0.245584	0.234264	0.204421	0.198558	0	0.250751	0.285963	0.29727	0.194696	0.277911	0.248932	0.167959	0.139797	0.320115	0.276809	0.758788	0.229517	0.162756	0.318182	0	0.240835	0.29727	0.24136	0.246067	0	0.278438	0.246296	0.365179	0.0872965	0.29727
ath-miR781b	0	0.409309	0.482063	0.46366	0.378732	0	0.584973	0.539642	0.442661	0.467437	0.49184	0.451426	0	0.439147	0	0.450481	0.421371	0.392694	0.446485	0.505712	0.480977	0.500831	0.460853	0	0.51219	0.505055	0.434649	0.597188	0.4229	0.368699	0.409309	0.458815	0.564463	0.620549	0.336299	0.406183	0.407313	0.444007	0	0.492088	0.434649	0.555727	0.345009	0	0.508796	0.460216	0.477169	0.318496	0.434649
ath-miR8121	0	0.206036	0.227512	0.203871	0.409142	0	0.34311	0.287564	0.228791	0.183946	0.354673	0.516836	0	0.210357	0	0.302888	0.208994	0.221993	0.179281	0.256756	0.393725	0.221238	0.246876	0	0.272117	0.260254	0.323393	0.445664	0.307827	0.248201	0.206036	0.179448	0.228813	0.283379	0.219351	0.223767	0.222424	0.310357	0	0.25302	0.323393	0.291533	0.253203	0	0.307321	0.245971	0.202028	0.106061	0.323393
ath-miR830-3p	0	0.210344	0.205406	0.22149	0.154749	0	0.242989	0.236537	0.171517	0.255735	0.164669	0.224937	0	0.203889	0	0.198091	0.196722	0.256748	0.175012	0.271448	0.26598	0.21253	0.181451	0	0.210046	0.215845	0.287988	0.249848	0.242663	0.207539	0.210344	0.208726	0.230813	0.259824	0.166805	0.192333	0.190127	0.242511	0	0.213478	0.287988	0.228879	0.223046	0	0.284984	0.230485	0.276911	0.18856	0.287988
ath-miR171a-3p	0	0.378648	0.431547	0.359017	0.38612	0	0.578539	0.507549	0.303379	0.355404	0.495762	0.569549	0	0.411346	0	0.369303	0.353018	0.479438	0.452963	0.411451	0.43452	0.418092	0.416418	0	0.474576	0.436399	0.455668	0.584021	0.415302	0.399857	0.378648	0.284105	0.514896	0.554079	0.574236	0.444405	0.404159	0.391851	0	0.465907	0.455668	0.511002	0.377418	0	0.612753	0.429451	0.491254	0.285264	0.455668
ath-miR2111a-5p	0	0.2887	0.379211	0.279193	0.346898	0	0.351152	0.422751	0.293519	0.271601	0.393473	0.314271	0	0.343037	0	0.29634	0.270874	0.339997	0.367262	0.38615	0.41963	0.404037	0.356798	0	0.377103	0.412595	0.360403	0.400486	0.307076	0.364682	0.2887	0.287809	0.418354	0.448829	0.320555	0.309494	0.298332	0.335936	0	0.366938	0.360403	0.431791	0.269561	0	0.392876	0.373695	0.424571	0.228769	0.360403
ath-miR8181	0	0.322711	0.418247	0.269187	0.309251	0	0.537931	0.516042	0.373362	0.368613	0.441307	0.474654	0	0.518035	0	0.307733	0.377626	0.448896	0.435311	0.480336	0.484803	0.413994	0.386032	0	0.455082	0.419397	0.481068	0.512773	0.428318	0.365974	0.322711	0.346116	0.45642	0.504473	0.312973	0.373103	0.315271	0.399996	0	0.463165	0.481068	0.431738	0.374876	0	0.496786	0.348162	0.496958	0.228893	0.481068
ath-miR157a-3p	0	0.22246	0.277631	0.248721	0.339999	0	0.408564	0.321771	0.204465	0.199639	0.327734	0.381189	0	0.277962	0	0.313416	0.293648	0.321435	0.308252	0.290928	0.308065	0.283951	0.26587	0	0.257981	0.332009	0.335037	0.402421	0.226615	0.227935	0.22246	0.28768	0.346516	0.391316	0.308302	0.311465	0.208815	0.232453	0	0.305692	0.335037	0.329494	0.260569	0	0.373391	0.261009	0.420519	0.211526	0.335037
ath-miR167c-3p	0	0.387126	0.528	0.566509	0.645039	0	0.675797	0.647312	0.496557	0.371068	0.616107	0.598162	0	0.477579	0	0.546263	0.45526	0.583859	0.564129	0.524112	0.597814	0.526815	0.586657	0	0.548087	0.551929	0.619099	0.73191	0.387132	0.413064	0.387126	0.499691	0.61732	0.682425	0.404989	0.518722	0.507364	0.507773	0	0.556316	0.619099	0.621063	0.409918	0	0.572301	0.526097	0.600939	0.430801	0.619099
ath-miR396b-3p	0	0.399921	0.495549	0.533775	0.409229	0	0.663442	0.569257	0.56696	0.49257	0.578544	0.655975	0	0.505376	0	0.50051	0.452518	0.543218	0.479537	0.566604	0.589052	0.49583	0.467967	0	0.576707	0.595956	0.526276	0.616735	0.501346	0.403711	0.399921	0.472392	0.568538	0.596045	0.404409	0.413961	0.473268	0.532397	0	0.537801	0.526276	0.512046	0.40552	0	0.644663	0.515203	0.52695	0.38345	0.526276
ath-miR171b-3p	0	0.282389	0.323975	0.317714	0.393692	0	0.408009	0.362103	0.341112	0.356723	0.355783	0.361301	0	0.325709	0	0.265479	0.259652	0.390824	0.306627	0.335896	0.365595	0.338315	0.330086	0	0.34485	0.394647	0.369356	0.472915	0.386432	0.423196	0.282389	0.360263	0.37237	0.431384	0.461923	0.384615	0.276499	0.29497	0	0.488884	0.369356	0.373379	0.328466	0	0.438527	0.321718	0.465394	0.302896	0.369356
ath-miR3933	0	0.407567	0.502595	0.40675	0.427678	0	0.550074	0.557298	0.35503	0.43361	0.480697	0.391526	0	0.413704	0	0.493814	0.480861	0.520889	0.49064	0.557456	0.456067	0.507839	0.448131	0	0.459327	0.572265	0.582216	0.671132	0.385787	0.367624	0.407567	0.364825	0.509571	0.563759	0.477773	0.591779	0.361213	0.458374	0	0.499544	0.582216	0.57148	0.434323	0	0.591594	0.484294	0.661786	0.421438	0.582216
ath-miR8166	0	0.344265	0.468949	0.493822	0.348535	0	0.630368	0.584205	0.517885	0.347839	0.537423	0.43128	0	0.433532	0	0.491375	0.385386	0.473603	0.474067	0.524809	0.58268	0.47944	0.445756	0	0.507634	0.495182	0.522883	0.656209	0.378645	0.39182	0.344265	0.438832	0.567492	0.623028	0.346693	0.445072	0.434652	0.506038	0	0.558422	0.522883	0.551898	0.467376	0	0.526557	0.473727	0.503066	0.484928	0.522883
ath-miR859	0	0.349559	0.471551	0.392609	0.40579	0	0.552695	0.491812	0.38915	0.310738	0.483119	0.408569	0	0.405376	0	0.406966	0.394866	0.470335	0.491796	0.524177	0.503096	0.483389	0.423886	0	0.416368	0.481958	0.441371	0.540448	0.365941	0.345091	0.349559	0.4274	0.520235	0.582005	0.338077	0.362442	0.390653	0.382314	0	0.477707	0.441371	0.525838	0.405326	0	0.531677	0.416159	0.462427	0.28673	0.441371
ath-miR842	0	0.283297	0.38479	0.27369	0.228989	0	0.39872	0.386883	0.230761	0.273067	0.355372	0.254344	0	0.316701	0	0.33437	0.27847	0.282253	0.322788	0.40507	0.378447	0.388115	0.307689	0	0.294039	0.356653	0.412272	0.517722	0.273895	0.258687	0.283297	0.338647	0.358403	0.437919	0.24217	0.282304	0.245807	0.278287	0	0.384344	0.412272	0.437997	0.251595	0	0.387038	0.362616	0.346847	0.271766	0.412272
ath-miR4240	0	0	0	0	0	0	0	0	0	0	0	0	0	0	0	0	0	0	0	0	0	0	0	0	0	0	0	0	0	0	0	0	0	0	0	0	0	0	0	0	0	0	0	0	0	0	0	0	0
ath-miR394b-5p	0	0.396067	0.41417	0.360115	0.258849	0	0.607297	0.417004	0.412718	0.331783	0.484848	0.396602	0	0.449193	0	0.369534	0.334194	0.490072	0.456916	0.445902	0.439808	0.415229	0.40975	0	0.350893	0.445387	0.402625	0.512513	0.355309	0.284679	0.396067	0.388595	0.585412	0.522678	0.308067	0.32741	0.378891	0.37662	0	0.488034	0.402625	0.452494	0.353809	0	0.565677	0.454443	0.450659	0.430028	0.402625
ath-miR5664	0	0.273	0.379135	0.366436	0.503291	0	0.519518	0.502575	0.380733	0.346918	0.423952	0.38133	0	0.374955	0	0.381546	0.388416	0.454179	0.405521	0.519113	0.560407	0.389002	0.366114	0	0.396254	0.374506	0.593204	0.534467	0.422281	0.358473	0.273	0.306137	0.459948	0.503581	0.296741	0.402832	0.450704	0.453062	0	0.415743	0.593204	0.402064	0.455765	0	0.482784	0.437071	0.487087	0.191711	0.593204
ath-miR851-5p	0	0.319732	0.348971	0.286545	0.58559	0	0.652443	0.494763	0.474398	0.273944	0.474804	0.632317	0	0.404173	0	0.406115	0.322609	0.45312	0.354603	0.395478	0.416657	0.360834	0.367139	0	0.338526	0.310912	0.441644	0.681638	0.337581	0.554613	0.319732	0.403495	0.448666	0.437655	0.235821	0.324674	0.339962	0.452792	0	0.365916	0.441644	0.374546	0.295669	0	0.593052	0.377838	0.459801	0.632663	0.441644
ath-miR829-3p.1	0	0.316299	0.431691	0.59333	0.333343	0	0.634115	0.514152	0.423222	0.43693	0.611534	0.592963	0	0.360246	0	0.405405	0.404428	0.460261	0.457732	0.436911	0.622809	0.43541	0.41752	0	0.490805	0.478558	0.578439	0.624394	0.437414	0.439297	0.316299	0.494063	0.537436	0.548937	0.387296	0.427147	0.416509	0.566621	0	0.554943	0.578439	0.473063	0.372229	0	0.626763	0.456606	0.614128	0.301976	0.578439
ath-miR172b-5p	0	0.263676	0.391986	0.328736	0.442637	0	0.493429	0.476978	0.371514	0.302018	0.460337	0.336802	0	0.351692	0	0.30387	0.257842	0.451738	0.301068	0.354212	0.458296	0.384549	0.353037	0	0.406925	0.346172	0.392041	0.533184	0.317058	0.26357	0.263676	0.369763	0.407257	0.419227	0.290035	0.374583	0.342305	0.443363	0	0.417972	0.392041	0.455493	0.286143	0	0.45426	0.354981	0.403506	0.334999	0.392041
ath-miR5643a	0	0.415984	0.511767	0.526712	0.47054	0	0.677538	0.61438	0.44962	0.405517	0.564595	0.464389	0	0.522484	0	0.456089	0.45387	0.532447	0.525756	0.528875	0.576736	0.508829	0.520785	0	0.524076	0.519594	0.58308	0.569016	0.454203	0.396273	0.415984	0.475985	1	0.610348	0.488126	0.49533	0.484861	0.604298	0	0.566668	0.58308	0.595579	0.379326	0	0.597771	0.560137	0.666333	0.310314	0.58308
ath-miR8178	0	0.351211	0.431022	0.506067	0.558104	0	0.61144	0.494117	0.416612	0.427269	0.428422	0.52913	0	0.514392	0	0.464403	0.384818	0.467472	0.445706	0.483077	0.517793	0.451124	0.457071	0	0.393274	0.454179	0.499768	0.558943	0.415254	0.484284	0.351211	0.391518	0.458957	0.54329	0.455572	0.426619	0.419762	0.540724	0	0.497749	0.499768	0.527273	0.400222	0	0.538481	0.484317	0.570943	0.32751	0.499768
ath-miR2936	0	0.375831	0.517379	0.440576	0.421265	0	0.577858	0.54221	0.426645	0.376187	0.568164	0.456048	0	0.408027	0	0.448864	0.40158	0.437357	0.50947	0.529096	0.51865	0.533077	0.512732	0	0.545772	0.498895	0.557061	0.567311	0.358564	0.383876	0.375831	0.433216	0.508379	0.569417	0.369087	0.426402	0.440598	0.428895	0	0.488356	0.557061	0.563675	0.333725	0	0.500932	0.458923	0.499719	0.308199	0.557061
ath-miR5635d	0	0.403904	0.343979	0.317885	0.323808	0	0.568266	0.520296	0.519678	0.407056	0.404611	0.310176	0	0.310081	0	0.349023	0.348669	0.321711	0.379638	0.504896	0.386263	0.358115	0.437009	0	0.418513	0.309961	0.433829	0.452679	0.348638	0.344054	0.403904	0.278315	0.394531	0.338863	0.253051	0.351189	0.376684	0.341352	0	0.317254	0.433829	0.327772	0.466765	0	0.474294	0.360855	0.464265	0.340452	0.433829
ath-miR405a	0	0	0	0	0	0	0	0	0	0	0	0	0	0	0	0	0	0	0	0	0	0	0	0	0	0	0	0	0	0	0	0	0	0	0	0	0	0	0	0	0	0	0	0	0	0	0	0	0
ath-miR169k	0	0.381325	0.495156	0.371662	0.621778	0	0.69422	0.670099	0.506339	0.364701	0.67779	0.467681	1	0.503797	0	0.481363	0.37447	0.526019	0.608439	0.453147	0.630415	0.50519	0.548883	0	0.509108	0.556042	0.55254	0.757671	0.359237	0.331271	0.381325	0.391253	0.73857	0.613636	0.519341	0.487566	0.475966	0.524647	0	0.604501	0.55254	0.614865	0.348342	0	0.556345	0.52669	0.69203	0.362689	0.55254
ath-miR2938	0	0.353261	0.39451	0.464822	0.373501	0	0.519805	0.496276	0.439079	0.39859	0.490144	0.489432	0	0.41191	0	0.396153	0.360885	0.460499	0.417652	0.350401	0.460174	0.372289	0.361751	0	0.419491	0.437548	0.427258	0.557125	0.395127	0.362944	0.353261	0.371757	0.438148	0.521327	0.317922	0.420334	0.355443	0.45228	0	0.433746	0.427258	0.475474	0.390034	0	0.461946	0.406908	0.455231	0.262746	0.427258
ath-miR5630b	0	0.312488	0.393441	0.519088	0.319904	0	0.575522	0.499466	0.405562	0.390774	0.551583	0.54757	0	0.386882	0	0.417348	0.296416	0.410496	0.388309	0.441631	0.568396	0.393331	0.452716	0	0.460667	0.379392	0.459128	0.554233	0.411929	0.316409	0.312488	0.371664	0.604298	0.504045	0.373526	0.440051	0.458093	1	0	0.420584	0.459128	0.475488	0.369273	0	0.500962	0.416057	0.504338	0.285627	0.459128
ath-miR779.1	0	0.349286	0.457616	0.439889	0.420537	0	0.595441	0.5362	0.449339	0.383467	0.507063	0.387522	0	0.380316	0	0.496867	0.479683	0.469684	0.418028	0.51014	0.479514	0.491354	0.476305	0	0.396046	0.507965	0.474144	0.576708	0.287814	0.322894	0.349286	0.362313	0.619924	0.597205	0.429415	0.422316	0.384519	0.415453	0	0.559586	0.474144	0.552095	0.320112	0	0.492252	0.502192	0.600776	0.234494	0.474144
ath-miR406	0	0.263991	0.337562	0.244677	0.270783	0	0.429259	0.365821	0.277295	0.260096	0.356332	0.298144	0	0.385878	0	0.320239	0.287163	0.288673	0.362679	0.400229	0.385279	0.352695	0.268949	0	0.278598	0.376311	0.394513	0.475842	0.30238	0.188489	0.263991	0.276318	0.35368	0.410338	0.228008	0.332971	0.228716	0.292584	0	0.34612	0.394513	0.387042	0.28873	0	0.297489	0.34063	0.378065	0.324553	0.394513
ath-miR170-5p	0	0	0	0	0	0	0	0	0	0	0	0	0	0	0	0	0	0	0	0	0	0	0	0	0	0	0	0	0	0	0	0	0	0	0	0	0	0	0	0	0	0	0	0	0	0	0	0	0
ath-miR8169	0	0.284776	0.301195	0.304538	0.42041	0	0.401715	0.375698	0.372681	0.338523	0.335968	0.38803	0	0.376907	0	0.279415	0.278011	0.316221	0.386717	0.315016	0.415599	0.299251	0.309773	0	0.397551	0.262106	0.309025	0.365914	0.335631	0.314471	0.284776	0.266042	0.404932	0.381998	0.272841	0.291043	0.389985	0.41796	0	0.295425	0.309025	0.313002	0.256443	0	0.262622	0.366874	0.360793	0.225695	0.309025
ath-miR5016	0	0.313758	0.396357	0.318965	0.49335	0	0.57894	0.495922	0.563189	0.389958	0.554965	0.564455	0	0.407647	0	0.393226	0.400638	0.38389	0.359491	0.396203	0.353194	0.436684	0.380393	0	0.312208	0.468396	0.464325	0.670875	0.35123	0.382715	0.313758	0.274179	0.391792	0.485856	0.284638	0.422624	0.232673	0.418602	0	0.423188	0.464325	0.496489	0.397316	0	0.583169	0.434894	0.514538	0.210557	0.464325
ath-miR162a-3p	0	0.314716	0.327314	0.262138	0.185779	0	0.573132	0.476414	0.599175	0.367823	0.330416	0.411057	0	0.175282	0	0.432496	0.321589	0.417981	0.459425	0.25054	0.437073	0.316935	0.332619	0	0.445505	0.288734	0.267803	0.553548	0.343257	0.334301	0.314716	0.361177	0.369355	0.446876	0.239616	0.223905	0.182924	0.487385	0	0.378396	0.267803	0.426855	0.21031	0	0.603535	0.3308	0.37092	0.47374	0.267803
ath-miR775	0	0.327147	0.340544	0.273344	0.162079	0	0.540524	0.485902	0.48828	0.325318	0.325396	0.419162	0	0.194642	0	0.399371	0.319501	0.379516	0.451168	0.281768	0.421961	0.332182	0.335264	0	0.416865	0.327002	0.316922	0.532972	0.305886	0.286157	0.327147	0.344868	0.358867	0.461365	0.222933	0.255308	0.208898	0.457592	0	0.415473	0.316922	0.437812	0.298813	0	0.514577	0.316154	0.368989	0.394897	0.316922
ath-miR865-3p	0	0.402177	0.569023	0.490592	0.494968	0	0.66745	0.632191	0.490735	0.389377	0.604201	0.490123	0	0.452351	0	0.563393	0.424203	0.455948	0.521303	0.520605	0.53529	0.585674	0.48648	0	0.516201	0.524315	0.508955	0.616121	0.415125	0.377319	0.402177	0.555582	0.569635	0.602893	0.395631	0.478116	0.421982	0.488527	0	0.528227	0.508955	0.63252	0.375811	0	0.495287	0.490354	0.543845	0.265568	0.508955
ath-miR5025	0	0.42193	0.480016	0.379268	0.426286	0	0.648658	0.585976	0.389623	0.446764	0.483698	0.532555	0	0.515479	0	0.424867	0.447721	0.543344	0.456898	0.54098	0.510114	0.48283	0.477928	0	0.460293	0.49226	0.501962	0.598218	0.413586	0.570213	0.42193	0.457605	0.705264	0.583734	0.387062	0.404886	0.455684	0.468048	0	0.47756	0.501962	0.553688	0.370511	0	0.582864	0.466009	0.557118	0.324065	0.501962
ath-miR169b-5p	0	0.409009	0.531317	0.396285	0.652987	0	0.773152	0.72279	0.556642	0.39711	0.714079	0.535441	1	0.548982	0	0.52512	0.454319	0.595905	0.687196	0.518694	0.674511	0.550051	0.580734	0	0.571067	0.598522	0.628378	0.80304	0.408574	0.340326	0.409009	0.403143	0.821493	0.706014	0.560801	0.531769	0.512233	0.563798	0	0.669607	0.628378	0.658146	0.391294	0	0.627676	0.570306	0.738548	0.39346	0.628378
ath-miR5635a	0	0.403904	0.343979	0.317885	0.323808	0	0.568266	0.520296	0.519678	0.407056	0.404611	0.310176	0	0.310081	0	0.349023	0.348669	0.321711	0.379638	0.504896	0.386263	0.358115	0.437009	0	0.418513	0.309961	0.433829	0.452679	0.348638	0.344054	0.403904	0.278315	0.394531	0.338863	0.253051	0.351189	0.376684	0.341352	0	0.317254	0.433829	0.327772	0.466765	0	0.474294	0.360855	0.464265	0.340452	0.433829
ath-miR852	0	0.361142	0.431542	0.368534	0.409241	0	0.507237	0.508173	0.491673	0.434466	0.42572	0.429198	0	0.434194	0	0.370262	0.385234	0.442609	0.509443	0.482419	0.47217	0.440505	0.36156	0	0.407159	0.454647	0.47329	0.483245	0.35562	0.36848	0.361142	0.418288	0.452853	0.499309	0.36111	0.382053	0.343746	0.414862	0	0.468295	0.47329	0.467134	0.369819	0	0.50134	0.416408	0.615933	0.294952	0.47329
ath-miR837-3p	0	0.394876	0.484265	0.559274	0.483225	0	0.582973	0.588568	0.465737	0.376641	0.562473	0.49858	0	0.435059	0	0.450876	0.353747	0.502485	0.475634	0.472953	0.554559	0.481054	0.544742	0	0.469583	0.49604	0.457873	0.569957	0.435654	0.365283	0.394876	0.455183	0.690282	0.586137	0.34632	0.554744	0.436878	0.455076	0	0.512929	0.457873	0.530958	0.351575	0	0.554704	0.449377	0.446054	0.331291	0.457873
ath-miR169a-3p	0	0.199151	0.253067	0.339855	0.175072	0	0.343146	0.29682	0.295072	0.257238	0.223942	0.298089	1	0.281844	1	0.158114	0.232689	0.271047	0.295478	0.275684	0.303547	0.2567	0.269991	0	0.192826	0.269642	0.388242	0.36757	0.302359	0.252731	0.199151	0.23844	0.342837	0.353124	0.23545	0.217706	0.211315	0.32125	0	0.23892	0.388242	0.283051	0.294721	0	0.363966	0.233289	0.381505	0.16125	0.388242
ath-miR864-5p	0	0.302853	0.425027	0.294697	0.523572	0	0.612183	0.495647	0.433387	0.305759	0.484648	0.390636	0	0.403705	0	0.367826	0.373227	0.362981	0.514234	0.484865	0.499328	0.424824	0.37961	0	0.445477	0.414006	0.548003	0.62715	0.366295	0.357086	0.302853	0.325843	0.518665	0.553255	0.255947	0.388546	0.352641	0.394777	0	0.476951	0.548003	0.499617	0.342048	0	0.486685	0.447077	0.467304	0.329379	0.548003
ath-miR419	0	0.330808	0.421311	0.440957	0.422562	0	0.510114	0.436551	0.33004	0.331336	0.412799	0.360505	0	0.398743	0	0.362065	0.322536	0.410331	0.392068	0.439802	0.486301	0.422843	0.399258	0	0.321638	0.412385	0.442113	0.460047	0.367266	0.292094	0.330808	0.355555	0.463028	0.439173	0.340782	0.439731	0.310454	0.420732	0	0.445726	0.442113	0.450453	0.315655	0	0.402758	0.43512	0.455458	0.257951	0.442113
ath-miR773b-5p	0	0.402604	0.456797	0.367032	0.522084	0	0.651913	0.515177	0.368445	0.390603	0.558784	0.463686	0	0.435971	0	0.440717	0.3988	0.49027	0.488141	0.456002	0.541135	0.463441	0.475983	0	0.52183	0.516158	0.426758	0.498996	0.340329	0.461436	0.402604	0.343536	0.468053	0.622021	0.375063	0.413516	0.421386	0.457576	0	0.504794	0.426758	0.543025	0.291203	0	0.541695	0.536462	0.529959	0.438468	0.426758
ath-miR166g	0	0.342084	0.445742	0.543154	0.261428	0	0.539086	0.593002	0.287412	0.391446	0.447982	0.413523	0	0.466232	0	0.450509	0.481027	0.469202	0.470487	0.605291	0.505845	0.477479	0.4459	0	0.427736	0.551652	1	0.748898	0.370563	0.325787	0.342084	0.384042	0.58308	0.581161	0.53007	0.416282	0.42394	0.459128	0	0.476524	1	0.557718	0.480061	0	0.493927	0.463673	0.734606	0.292822	1
ath-miR8180	0	0.275442	0.35575	0.345803	0.324431	0	0.449496	0.417222	0.310796	0.262106	0.349901	0.274354	0	0.356221	0	0.33577	0.363315	0.300377	0.371453	0.391817	0.357308	0.35355	0.342512	0	0.378446	0.342839	0.402082	0.44086	0.440414	0.282958	0.275442	0.397496	0.385318	0.413256	0.286668	0.312354	0.258852	0.332708	0	0.382432	0.402082	0.394352	0.344991	0	0.420496	0.359779	0.441501	0.252902	0.402082
ath-miR156a-5p	0	0.398576	0.482114	0.502081	0.365189	0	0.590027	0.556203	0.346795	0.337164	0.510648	0.491107	0	0.445607	0	0.454918	0.422494	0.509622	0.482314	0.516433	0.505181	0.499316	0.415161	0	0.479991	0.499508	0.476524	0.61554	0.385447	0.38669	0.398576	0.40575	0.566668	0.564969	0.378446	0.488545	0.395439	0.420584	0	1	0.476524	0.534569	0.400356	0	0.516076	0.453776	0.585375	0.453358	0.476524
ath-miR8167c	0	0.388808	0.318685	0.426696	0.31305	0	0.425583	0.400268	0.334144	0.470312	0.342207	0.418395	0	0.545156	0	0.324197	0.245221	0.182686	0.365098	0.427838	0.401774	0.314056	0.310222	0	0.529407	0.332757	0.344183	0.61831	0.388497	0.301898	0.388808	0.381934	0.477834	0.433872	0.216061	0.30821	0.372254	0.408907	0	0.291896	0.344183	0.328156	0.194337	0	0.343479	0.335994	0.339462	0.164854	0.344183
ath-miR5648-3p	0	0.391858	0.494476	0.481528	0.588088	0	0.60579	0.609603	0.487044	0.459449	0.628042	0.494224	0	0.446569	0	0.512245	0.396442	0.499148	0.460521	0.570426	0.558646	0.497758	0.483218	0	0.56462	0.551005	0.483633	0.698469	0.482264	0.515911	0.391858	0.512509	0.549313	0.606281	0.343037	0.481334	0.419732	0.436112	0	0.592511	0.483633	0.594664	0.379995	0	0.563818	0.469644	0.552089	0.307987	0.483633
ath-miR156b-5p	0	0.398576	0.482114	0.502081	0.365189	0	0.590027	0.556203	0.346795	0.337164	0.510648	0.491107	0	0.445607	0	0.454918	0.422494	0.509622	0.482314	0.516433	0.505181	0.499316	0.415161	0	0.479991	0.499508	0.476524	0.61554	0.385447	0.38669	0.398576	0.40575	0.566668	0.564969	0.378446	0.488545	0.395439	0.420584	0	1	0.476524	0.534569	0.400356	0	0.516076	0.453776	0.585375	0.453358	0.476524
ath-miR2934-3p	0	0.398089	0.457457	0.40889	0.533255	0	0.685893	0.651504	0.406929	0.398275	0.483205	0.577599	0	0.492908	0	0.338493	0.328971	0.534106	0.438425	0.552213	0.482802	0.464041	0.508374	0	0.457049	0.512893	0.451801	0.620795	0.523326	0.502064	0.398089	0.50667	0.630338	0.596552	0.337864	0.409097	0.509267	0.439145	0	0.434381	0.451801	0.512657	0.495639	0	0.611377	0.475828	0.582748	0.29701	0.451801
ath-miR166c	0	0.342084	0.445742	0.543154	0.261428	0	0.539086	0.593002	0.287412	0.391446	0.447982	0.413523	0	0.466232	0	0.450509	0.481027	0.469202	0.470487	0.605291	0.505845	0.477479	0.4459	0	0.427736	0.551652	1	0.748898	0.370563	0.325787	0.342084	0.384042	0.58308	0.581161	0.53007	0.416282	0.42394	0.459128	0	0.476524	1	0.557718	0.480061	0	0.493927	0.463673	0.734606	0.292822	1
ath-miR394a	0	0.396067	0.41417	0.360115	0.258849	0	0.607297	0.417004	0.412718	0.331783	0.484848	0.396602	0	0.449193	0	0.369534	0.334194	0.490072	0.456916	0.445902	0.439808	0.415229	0.40975	0	0.350893	0.445387	0.402625	0.512513	0.355309	0.284679	0.396067	0.388595	0.585412	0.522678	0.308067	0.32741	0.378891	0.37662	0	0.488034	0.402625	0.452494	0.353809	0	0.565677	0.454443	0.450659	0.430028	0.402625
ath-miR774a	0	0.179699	0.201794	0.18194	0.174116	0	0.32752	0.242765	0.318841	0.253333	0.175723	0.221956	0	0.181259	0	0.1903	0.249413	0.312282	0.250791	0.296646	0.232397	0.210566	0.211035	0	0.194641	0.227487	0.294177	0.235054	0.236827	0.202788	0.179699	0.217476	0.254492	0.304474	0.122634	0.14561	0.268117	0.247887	0	0.224793	0.294177	0.226073	0.31053	0	0.426391	0.220685	0.231719	0.12356	0.294177
ath-miR167c-5p	0	0.353064	0.397251	0.308988	0.251989	0	0.566447	0.546428	0.379564	0.335803	0.490582	0.693239	0	0.635627	0	0.463062	0.496054	0.536864	0.467486	0.434816	0.526303	0.446671	0.374176	0	0.334235	0.469889	0.628856	0.637501	0.502007	0.288171	0.353064	0.322533	0.526745	0.559925	0.560353	0.432429	0.325197	0.363543	0	0.505451	0.628856	0.440031	0.497299	0	0.6083	0.571132	0.806945	0.229946	0.628856
ath-miR156j	0	0.386599	0.532958	0.446231	0.325624	0	0.559452	0.571232	0.366967	0.344318	0.49308	0.438494	0	0.42701	0	0.443996	0.366248	0.438797	0.481039	0.480972	0.487395	0.535192	0.439814	0	0.461601	0.496112	0.44925	0.565641	0.355269	0.386279	0.386599	0.395497	0.547367	0.567901	0.346158	0.4309	0.355675	0.420218	0	0.908426	0.44925	0.568602	0.363393	0	0.454055	0.436853	0.502425	0.35609	0.44925
ath-miR395e	0	1	0.370714	0.299719	0.310809	0	0.363315	0.401893	0.273372	0.405879	0.362737	0.349449	0	0.45972	0	0.333754	0.318048	0.343485	0.347033	0.391366	0.357532	0.375945	0.332162	0	0.425197	0.371889	0.342084	0.413512	0.3348	0.302053	1	0.315572	0.415984	0.427052	0.269857	0.304461	0.310466	0.312488	0	0.398576	0.342084	0.401108	0.287535	0	0.432378	0.356525	0.398525	0.281648	0.342084
ath-miR5642b	0	0.405879	0.329033	0.341396	0.36547	0	0.501804	0.440038	0.427655	1	0.387997	0.321802	0	0.447987	0	0.320561	0.304902	0.338868	0.278958	0.387187	0.360053	0.334435	0.282274	0	0.420448	0.313885	0.391446	0.572424	0.38813	0.363733	0.405879	0.328592	0.405517	0.364818	0.26792	0.323525	0.283697	0.390774	0	0.337164	0.391446	0.362706	0.333697	0	0.415328	0.354914	0.375525	0.319503	0.391446
ath-miR168b-3p	0	0.381812	0.432568	0.594342	0.509443	0	0.433972	0.509804	0.660915	0.576818	0.609683	0.781656	0	0.480098	0	0.472265	0.459992	0.563956	0.28123	0.453016	0.535734	0.442931	0.413662	0	0.460447	0.469363	0.39678	0.74138	0.465554	0.482659	0.381812	0.452984	0.51139	0.553733	0.40295	0.506127	0.470749	0.499704	0	0.424503	0.39678	0.506088	0.461713	0	0.657155	0.508971	0.676018	0.400158	0.39678
ath-miR824-3p	0	0.192038	0.15228	0.203343	0.0949581	0	0.174105	0.191199	0.122655	0.240457	0.115225	0.21224	0	0.16262	0	0.148142	0.158018	0.21921	0.119125	0.197949	0.1552	0.160159	0.127559	0	0.167168	0.163436	0.176074	0.164814	0.192677	0.0980319	0.192038	0.16961	0.243315	0.148639	0.190401	0.160761	0.140022	0.175861	0	0.12888	0.176074	0.168272	0.190295	0	0.256813	0.207824	0.193146	0.139085	0.176074
ath-miR396a-3p	0	0.367988	0.484503	0.599057	0.397371	0	0.696383	0.506566	0.620051	0.531468	0.566416	0.621723	0	0.477697	0	0.4489	0.438308	0.54102	0.476827	0.511443	0.612261	0.476754	0.462843	0	0.508745	0.602654	0.56725	0.723954	0.549708	0.468077	0.367988	0.489881	0.598227	0.588263	0.412865	0.426595	0.501416	0.568654	0	0.550016	0.56725	0.508254	0.44404	0	0.680427	0.515991	0.564486	0.447765	0.56725
ath-miR165a-5p	0	0.342428	0.414948	0.300313	0.528934	0	0.496738	0.53127	0.245472	0.4117	0.475406	0.506334	0	0.393397	0	0.466229	0.490111	0.393548	0.45781	0.458767	0.581935	0.432269	0.392514	0	0.527738	0.501161	0.44518	0.528218	0.317397	0.338967	0.342428	0.342412	0.41099	0.570585	0.38113	0.468737	0.399912	0.370807	0	0.481639	0.44518	0.481575	0.427407	0	0.529409	0.507746	0.550304	0.331805	0.44518
ath-miR836	0	0.306851	0.372438	0.344978	0.605343	0	0.61861	0.522397	0.47939	0.359342	0.594435	0.426238	0	0.370987	0	0.425625	0.434169	0.531147	0.523684	0.330617	0.482641	0.379608	0.385093	0	0.341205	0.41475	0.387135	0.69636	0.291518	0.483841	0.306851	0.410549	0.50127	0.522809	0.323468	0.357484	0.420827	0.331815	0	0.463891	0.387135	0.452841	0.386093	0	0.601919	0.461763	0.535607	0.577112	0.387135
ath-miR8184	0	0	0	0	0	0	0	0	0	0	0	0	0	0	0	0	0	0	0	0	0	0	0	0	0	0	0	0	0	0	0	0	0	0	0	0	0	0	0	0	0	0	0	0	0	0	0	0	0
ath-miR5645c	0	0.260671	0.288516	0.277394	0.228723	0	0.410422	0.301017	0.238328	0.270478	0.200041	0.242095	0	0.21065	0	0.296685	0.22087	0.287935	0.284962	0.343768	0.406623	0.283514	0.298093	0	0.336155	0.29472	0.262954	0.32979	0.71979	0.351116	0.260671	0.330153	0.332412	0.391262	0.158657	0.245216	0.265338	0.28946	0	0.275798	0.262954	0.341242	0.300175	0	0.46551	0.320399	0.24142	0.216593	0.262954
ath-miR1886.1	0	0.36213	0.453824	0.49446	0.309587	0	0.489201	0.524939	0.298267	0.36462	0.447662	0.488539	0	0.429336	0	0.398099	0.438356	0.440146	0.455777	0.477747	0.536484	0.474576	0.416321	0	0.413163	0.465121	0.505532	0.561425	0.351508	0.349908	0.36213	0.394268	0.521609	0.556069	0.3679	0.380025	0.408133	0.396947	0	0.502124	0.505532	0.483351	0.32037	0	0.488064	0.415026	0.58066	0.334117	0.505532
ath-miR5019	0	0.37086	0.410917	0.33597	0.365117	0	0.474561	0.48733	0.245528	0.36915	0.408135	0.435067	0	0.4219	0	0.421362	0.412722	0.398831	0.423701	0.44818	0.421474	0.433817	0.3996	0	0.396691	0.486018	0.548466	0.481866	0.351655	0.425239	0.37086	0.375588	0.48138	0.503977	0.41436	0.347465	0.365446	0.357314	0	0.472333	0.548466	0.448829	0.342902	0	0.505868	0.45157	0.562062	0.371487	0.548466
ath-miR854e	0	0.376666	0.530673	0.555537	0.423052	0	0.588299	0.581186	0.383519	0.372896	0.548271	0.39145	0	0.396628	0	0.363361	0.395088	0.433051	0.507189	0.452816	0.572724	0.535091	0.511929	0	0.485031	0.514313	0.513111	0.5591	0.371232	0.301331	0.376666	0.445798	0.566677	0.606885	0.38906	0.421288	0.320508	0.520465	0	0.458849	0.513111	0.598637	0.357121	0	0.497458	0.458603	0.549743	0.249095	0.513111
ath-miR774b-3p	0	0.443402	0.520595	0.543909	0.434823	0	0.652414	0.574265	0.46649	0.438485	0.53219	0.470067	0	0.445431	0	0.447134	0.381821	0.473962	0.493564	0.520547	0.549105	0.540012	0.546575	0	0.523943	0.524267	0.558248	0.639752	0.367058	0.38102	0.443402	0.467001	0.509457	0.603088	0.353697	0.50307	0.405215	0.46084	0	0.552912	0.558248	0.592523	0.404206	0	0.518243	0.517542	0.529537	0.337746	0.558248
ath-miR169l	0	0.381325	0.495156	0.371662	0.621778	0	0.69422	0.670099	0.506339	0.364701	0.67779	0.467681	1	0.503797	0	0.481363	0.37447	0.526019	0.608439	0.453147	0.630415	0.50519	0.548883	0	0.509108	0.556042	0.55254	0.757671	0.359237	0.331271	0.381325	0.391253	0.73857	0.613636	0.519341	0.487566	0.475966	0.524647	0	0.604501	0.55254	0.614865	0.348342	0	0.556345	0.52669	0.69203	0.362689	0.55254
ath-miR426	0	0.378448	0.46029	0.594398	0.5436	0	0.624571	0.562741	0.454859	0.406905	0.480348	0.502419	0	0.465455	0	0.532003	0.454486	0.57107	0.487451	0.505198	0.588595	0.465475	0.435459	0	0.535418	0.505688	0.566703	0.588739	0.578017	0.632693	0.378448	0.444353	0.548786	0.68921	0.252573	0.398549	0.524126	0.54336	0	0.573533	0.566703	0.495517	0.475475	0	0.693647	0.481628	0.478293	0.486015	0.566703
ath-miR5015	0	0.459839	0.556294	0.60666	0.619849	0	0.749908	0.637055	0.579013	0.485716	0.642475	0.58502	0	0.563558	0	0.533751	0.510797	0.621233	0.539918	0.586225	0.770468	0.560859	0.513701	0	0.521752	0.546147	0.581095	0.773698	0.547679	0.478155	0.459839	0.506427	0.660185	0.660787	0.48013	0.501842	0.508582	0.56212	0	0.593665	0.581095	0.610957	0.479774	0	0.644307	0.556021	0.690317	0.424328	0.581095
ath-miR398a-3p	0	0.197767	0.256615	0.354547	0.249282	0	0.360496	0.274408	0.223036	0.270982	0.365418	0.35557	0	0.312522	0	0.256897	0.248719	0.384331	0.283251	0.264184	0.28181	0.267166	0.354787	0	0.295981	0.297698	0.344543	0.437727	0.250173	0.221375	0.197767	0.256775	0.321112	0.350378	0.296366	0.240134	0.250767	0.259255	0	0.251535	0.344543	0.299905	0.271054	0	0.418021	0.274787	0.411679	0.261062	0.344543
ath-miR8165	0	0.318469	0.419204	0.493119	0.511455	0	0.655586	0.556321	0.530322	0.352154	0.551913	0.565426	0	0.378905	0	0.374417	0.418671	0.58142	0.509703	0.526721	0.515026	0.414462	0.43737	0	0.49543	0.472727	0.430769	0.673764	0.464593	0.41549	0.318469	0.426029	0.511761	0.533264	0.306477	0.480595	0.383707	0.41052	0	0.554153	0.430769	0.487603	0.439451	0	0.639658	0.428894	0.505276	0.648468	0.430769
ath-miR826b	0	0.32396	0.411618	0.559274	0.415382	0	0.495724	0.48252	0.27611	0.299517	0.456954	0.408698	0	0.294594	0	0.413455	0.377539	0.422229	0.438145	0.404162	0.478432	0.431981	0.36487	0	0.419006	0.499468	0.606988	0.687859	0.383755	0.364816	0.32396	0.353877	0.361494	0.510106	0.372904	0.384211	0.34729	0.386466	0	0.510854	0.606988	0.490604	0.368619	0	0.427888	0.441695	0.523156	0.359197	0.606988
ath-miR394b-3p	0	0	0	0	0	0	0	0	0	0	0	0	0	0	0	0	0	0	0	0	0	0	0	0	0	0	0	0	0	0	0	0	0	0	0	0	0	0	0	0	0	0	0	0	0	0	0	0	0
ath-miR8171	0	0.477369	0.517839	0.619862	0.544025	0	0.691198	0.684623	0.555815	0.486155	0.6761	0.700451	0	0.519695	0	0.593765	0.443815	0.64596	0.512531	0.552388	0.649182	0.52747	0.54532	0	0.630496	0.549201	0.551259	0.614067	0.518142	0.491249	0.477369	0.468925	0.567002	0.663586	0.476721	0.533784	0.585825	0.578291	0	0.60533	0.551259	0.63435	0.434604	0	0.672187	0.575522	0.639334	0.636629	0.551259
ath-miR5022	0	0.210064	0.277915	0.286737	0.204046	0	0.39135	0.249082	0.312767	0.219315	0.259673	0.257722	0	0.214195	0	0.233991	0.27777	0.316088	0.309398	0.255968	0.301925	0.286874	0.252406	0	0.265105	0.330335	0.333865	0.353278	0.213223	0.157801	0.210064	0.230998	0.34861	0.375692	0.15288	0.297763	0.234768	0.21737	0	0.301253	0.333865	0.310195	0.275046	0	0.317584	0.228322	0.221479	0.192319	0.333865
ath-miR161.1	0	0.344684	0.431396	0.473362	0.408891	0	0.596236	0.484831	0.460826	0.428016	0.528429	0.52931	0	0.432068	0	0.49379	0.336429	0.400582	0.453967	0.441392	0.527318	0.431635	0.411888	0	0.416285	0.444062	0.382735	0.566491	0.337754	0.386155	0.344684	0.391895	0.529066	0.538358	0.338582	0.974522	0.398496	0.454584	0	0.472576	0.382735	0.491404	0.336178	0	0.533592	0.408157	0.499157	0.29443	0.382735
ath-miR172a	0	0.385917	0.557354	0.490362	0.438378	0	0.594864	0.638707	0.449239	0.343986	0.605267	0.455927	0	0.522484	0	0.51307	0.458924	0.502209	0.49724	0.56542	0.575798	0.591982	0.47567	0	0.524224	0.56341	0.622885	0.610917	0.380253	0.385025	0.385917	0.402929	0.535387	0.635207	0.455669	0.455695	0.38968	0.510254	0	0.542551	0.622885	0.632183	0.429904	0	0.505158	0.530438	0.610792	0.326081	0.622885
ath-miR4221	0	0.386444	0.519877	0.452254	0.525662	0	0.652923	0.619908	0.417246	0.448328	0.615263	0.505166	0	0.457871	0	0.48988	0.401078	0.533749	0.471984	0.553145	0.612411	0.534978	0.481016	0	0.537742	0.533164	0.497274	0.675762	0.439406	0.411241	0.386444	0.519053	0.523985	0.626852	0.405204	0.519188	0.409887	0.472479	0	0.565069	0.497274	0.579662	0.404119	0	0.61245	0.454696	0.522069	0.441296	0.497274
ath-miR845b	0	0	0	0	0	0	0	0	0	0	0	0	0	0	0	0	0	0	0	0	0	1	0	0	0	0	0	0	0	0	0	0	0	0	0	0	0	0	0	0	0	0	0	0	0	0	0	0	0
ath-miR165b	0	0.342084	0.445742	0.543154	0.261428	0	0.539086	0.593002	0.287412	0.391446	0.447982	0.413523	0	0.466232	0	0.450509	0.481027	0.469202	0.470487	0.605291	0.505845	0.477479	0.4459	0	0.427736	0.551652	1	0.748898	0.370563	0.325787	0.342084	0.384042	0.58308	0.581161	0.53007	0.416282	0.42394	0.459128	0	0.476524	1	0.557718	0.480061	0	0.493927	0.463673	0.734606	0.292822	1
ath-miR168a-3p	0	0	0	0	0	0	0	0	0	0	0	0	0	0	0	0	0	0	0	0	0	0	0	0	0	0	0	0	0	0	0	0	0	0	0	0	0	0	0	0	0	0	0	0	0	0	0	0	0
ath-miR164c-3p	0	0.258029	0.300931	0.263663	0.239648	0	0.459152	0.370668	0.326962	0.336729	0.419204	0.300607	0	0.223541	0	0.322643	0.211412	0.379684	0.341277	0.261274	0.323755	0.299881	0.310307	0	0.384216	0.273674	0.331396	0.378535	0.374582	0.214947	0.258029	0.320523	0.425509	0.328776	0.27032	0.229249	0.275	0.287542	0	0.326752	0.331396	0.344861	0.228768	0	0.396098	0.352901	0.408343	0.176768	0.331396
ath-miR415	0	0.377204	0.557166	0.438653	0.38486	0	0.574588	0.5376	0.395973	0.320267	0.512853	0.385455	0	0.374182	0	0.421627	0.321489	0.411393	0.491645	0.510054	0.514564	0.558802	0.486153	0	0.470641	0.468647	0.431002	0.461604	0.408403	0.342893	0.377204	0.390112	0.544538	0.571112	0.279866	0.436702	0.408655	0.431642	0	0.487429	0.431002	0.593702	0.326137	0	0.46788	0.43232	0.415489	0.283641	0.431002
ath-miR393b-3p	0	0.357896	0.447832	0.385709	0.332773	0	0.5369	0.585028	0.410585	0.333481	0.306743	0.602617	0	0.506177	0	0.499647	0.455443	0.476902	0.522626	0.465079	0.542779	0.488753	0.4398	0	0.437778	0.520097	0.681693	0.669723	0.485954	0.425502	0.357896	0.352444	0.575513	0.602927	0.531077	0.442776	0.477123	0.513559	0	0.503096	0.681693	0.489179	0.475753	0	0.571626	0.562845	0.780615	0.345301	0.681693
ath-miR5650	0	0.367115	0.550133	0.48581	0.53212	0	0.615119	0.636664	0.499555	0.3753	0.651636	0.537467	0	0.495419	0	0.514988	0.366055	0.497138	0.539802	0.5459	0.624303	0.564713	0.47744	0	0.504255	0.532098	0.592327	0.6641	0.432902	0.356305	0.367115	0.495276	0.593233	0.627047	0.435459	0.477459	0.420725	0.527305	0	0.578962	0.592327	0.628475	0.369991	0	0.528902	0.502803	0.567181	0.386804	0.592327
ath-miR159b-5p	0	0.401866	0.530445	0.51385	0.445306	0	0.717397	0.589167	0.441301	0.442428	0.490323	0.443337	0	0.55508	0	0.527129	0.461969	0.504494	0.521578	0.518528	0.52804	0.555943	0.432135	0	0.565933	0.569065	0.623518	0.579015	0.411998	0.309937	0.401866	0.535144	0.567558	0.629731	0.451762	0.474148	0.498608	0.473879	0	0.591066	0.623518	0.620934	0.421165	0	0.548962	0.505191	0.633309	0.326881	0.623518
ath-miR1887	0	0	0	0	0	0	0	0	0	0	0	0	0	0	0	0	0	0	0	0	0	0	0	0	0	0	0	0	0	0	0	0	0	0	0	0	0	0	0	0	0	0	0	0	0	0	1	0	0
ath-miR5636	1	0.272609	0.228445	0.290653	0.2291	0	0.295791	0.228922	0.142307	0.345128	0.219931	0.259629	0	0.280463	0	0.240856	0.199793	0.289783	0.206595	0.265026	0.302326	0.231007	0.227952	0	0.237451	0.237592	0.269771	0.286719	0.333424	0.284385	0.272609	0.257032	0.290314	0.284298	0.214509	0.195372	0.228844	0.243887	0	0.246821	0.269771	0.246309	0.181928	0	0.39394	0.287363	0.309706	0.274419	0.269771
ath-miR870-3p	0	0.395697	0.464096	0.43688	0.33516	0	0.59321	0.576113	0.4674	0.400798	0.508211	0.421918	0	0.630495	0	0.446545	0.431265	0.524794	0.564664	0.559748	0.560418	0.478708	0.483879	0	0.526298	0.471531	0.648865	0.613587	0.378198	0.413515	0.395697	0.422035	0.552996	0.580311	0.426881	0.442448	0.30416	0.46822	0	0.476989	0.648865	0.525508	0.450517	0	0.580047	0.488337	0.557312	0.343286	0.648865
ath-miR8175	0	0	0	0	0	0	0	0	0	0	0	0	0	0	0	0	0	0	0	0	0	0	0	0	0	0	0	0	0	0	0	0	0	0	0	0	0	0	0	0	0	0	0	0	0	0	0	0	0
ath-miR864-3p	0	0.381962	0.376286	0.566116	0.524897	0	0.639439	0.549714	0.362623	0.431905	0.344367	0.336588	0	0.360505	0	0.33687	0.306071	0.394977	0.494709	0.385458	0.511866	0.388592	0.387263	0	0.421832	0.313912	0.581646	0.605474	0.365693	0.285585	0.381962	0.340684	0.4206	0.514414	0.290458	0.384298	0.234631	0.383515	0	0.358378	0.581646	0.462795	0.331386	0	0.614789	0.468131	0.380589	0.394977	0.581646
ath-miR2112-3p	0	0.261715	0.349627	0.255863	0.421982	0	0.560201	0.405528	0.28016	0.295901	0.431113	0.289609	0	0.380482	0	0.370349	0.369953	0.26974	0.369195	0.446371	0.463225	0.337805	0.30248	0	0.344079	0.336556	0.537135	0.555678	0.288681	0.310683	0.261715	0.245631	0.393837	0.529366	0.257204	0.320318	0.244318	0.287382	0	0.452407	0.537135	0.429565	0.348829	0	0.515537	0.429336	0.411407	0.340702	0.537135
ath-miR841a-3p	0	0.327242	0.422913	0.384551	0.722329	0	0.63644	0.501471	0.450215	0.558933	0.648526	0.674574	0	0.384261	0	0.439895	0.384481	0.387754	0.484431	0.483118	0.47501	0.411277	0.418846	0	0.460023	0.45812	0.41783	0.814211	0.570158	0.603079	0.327242	0.441996	0.454917	0.513003	0.241275	0.328429	0.308708	0.440008	0	0.512558	0.41783	0.505016	0.443539	0	0.510058	0.36804	0.558723	0.57732	0.41783
ath-miR5639-5p	0	0.1015	0.118531	0.157135	0.121389	0	0.20584	0.179233	0.15942	0.16683	0.153888	0.106812	0	0.147085	0	0.140835	0.152494	0.14021	0.143919	0.130109	0.13163	0.12041	0.103304	0	0.129529	0.0986291	0.143566	0.193606	0.137892	0.11331	0.1015	0.128891	0.169729	0.164201	0.104594	0.123227	0.135285	0.157292	0	0.153003	0.143566	0.129733	0.148323	0	0.148371	0.136465	0.178367	0.0612587	0.143566
ath-miR159c	0	0.359653	0.472392	0.462548	0.365629	0	0.591866	0.561184	0.36841	0.340812	0.454189	0.443608	0	0.412671	0	0.401991	0.410709	0.375542	0.481053	0.513514	0.461084	0.498778	0.451451	0	0.507048	0.492435	0.52847	0.605213	0.345377	0.359196	0.359653	0.369464	0.532051	0.566912	0.440794	0.385506	0.407221	0.388009	0	0.473479	0.52847	0.494617	0.364846	0	0.490295	0.500137	0.595214	0.274021	0.52847
ath-miR8179	0	0.273738	0.353001	0.483046	0.288773	0	0.461928	0.446705	0.381957	0.310755	0.41513	0.44742	0	0.392858	0	0.345173	0.348329	0.409194	0.35396	0.390921	0.374404	0.360967	0.377773	0	0.405359	0.372171	0.53953	0.563725	0.371449	0.284938	0.273738	0.303154	0.432667	0.450001	0.375614	0.335591	0.425106	0.384217	0	0.436927	0.53953	0.414598	0.353587	0	0.427155	0.390698	0.556982	0.270501	0.53953
ath-miR782	0	0.382183	0.425142	0.488464	0.40068	0	0.566785	0.504363	0.415175	0.306864	0.493269	0.472985	0	0.35851	0	0.440745	0.42961	0.431118	0.451398	0.50595	0.485058	0.433079	0.40255	0	0.477496	0.430828	0.46769	0.499922	0.392377	0.327386	0.382183	0.417507	0.52305	0.537589	0.348163	0.356355	0.487246	0.393311	0	0.471726	0.46769	0.455763	0.42493	0	0.456005	0.403559	0.508374	0.420005	0.46769
ath-miR8173	0	0.263931	0.301893	0.198525	0.171004	0	0.391546	0.434787	0.19101	0.235279	0.332762	0.416968	0	0.371952	0	0.3414	0.400775	0.427141	0.360109	0.424119	0.394138	0.334686	0.258945	0	0.287268	0.38856	0.678144	0.57676	0.293981	0.210352	0.263931	0.197415	0.382883	0.393053	0.301582	0.330504	0.278071	0.253519	0	0.365817	0.678144	0.368298	0.332912	0	0.29204	0.338231	0.400248	0.183413	0.678144
ath-miR156b-3p	0	0.274676	0.336317	0.392405	0.438969	0	0.654017	0.439416	0.401029	0.304295	0.357364	0.405163	0	0.417499	0	0.294449	0.367974	0.496643	0.369041	0.395655	0.402338	0.344489	0.318153	0	0.3782	0.36086	0.49584	0.423164	0.449218	0.334019	0.274676	0.380079	0.43459	0.434606	0.318933	0.330688	0.424494	0.394461	0	0.380007	0.49584	0.373107	0.380103	0	0.49032	0.356534	0.510115	0.320369	0.49584
ath-miR407	0	0.434688	0.504209	0.553459	0.492269	0	0.640228	0.627579	0.475733	0.483258	0.508911	0.497732	0	0.433583	0	0.54728	0.38919	0.497409	0.541548	0.551022	0.565984	0.516276	0.492875	0	0.537546	0.494336	0.584765	0.665833	0.478364	0.478522	0.434688	0.477052	0.492394	0.589482	0.435976	0.502964	0.496332	0.478693	0	0.577242	0.584765	0.571485	0.414833	0	0.578124	0.496424	0.609354	0.394061	0.584765
ath-miR826a	0	0.312297	0.371232	0.285448	0.216425	0	0.533898	0.328301	0.260981	0.306362	0.281486	0.209996	0	0.450674	0	0.387899	0.368998	0.415309	0.387767	0.378643	0.342442	0.400218	0.346513	0	0.326582	0.413862	0.470138	0.366148	0.307533	0.313968	0.312297	0.306964	0.464196	0.488189	0.275627	0.326658	0.302487	0.361316	0	0.367176	0.470138	0.449657	0.281426	0	0.499233	0.396848	0.465531	0.35577	0.470138
ath-miR391-3p	0	0.410305	0.416883	0.443553	0.478692	0	0.513718	0.497496	0.432428	0.482199	0.530073	0.449403	0	0.493226	0	0.447523	0.381085	0.463004	0.432626	0.510736	0.548542	0.421514	0.364752	0	0.451687	0.457143	0.474147	0.581816	0.498933	0.396688	0.410305	0.380588	0.491343	0.533603	0.37778	0.363388	0.401321	0.45165	0	0.490536	0.474147	0.512649	0.357505	0	0.615798	0.467608	0.517551	0.39457	0.474147
ath-miR418	0	0.372948	0.453512	0.37557	0.723869	0	0.658993	0.544057	0.530038	0.395737	0.596294	0.662159	0	0.381927	0	0.463227	0.440813	0.591375	0.470972	0.555368	0.545838	0.479677	0.453979	0	0.482027	0.525674	0.553214	0.799667	0.49031	0.522285	0.372948	0.453957	0.544354	0.566581	0.34641	0.454332	0.406651	0.500365	0	0.463591	0.553214	0.515815	0.53768	0	0.726851	0.499037	0.654153	0.392959	0.553214
ath-miR863-3p	0	0.36621	0.455543	0.310406	0.297412	0	0.521191	0.571297	0.374525	0.273507	0.442509	0.433702	0	0.355535	0	0.418	0.367443	0.384564	0.421954	0.44237	0.42751	0.466184	0.372502	0	0.443464	0.480789	0.442166	0.553878	0.339237	0.293225	0.36621	0.403864	0.423324	0.584326	0.267167	0.379802	0.374758	0.380678	0	0.45269	0.442166	0.509309	0.395811	0	0.413981	0.386347	0.425443	0.305833	0.442166
ath-miR169c	0	0.409009	0.531317	0.396285	0.652987	0	0.773152	0.72279	0.556642	0.39711	0.714079	0.535441	1	0.548982	0	0.52512	0.454319	0.595905	0.687196	0.518694	0.674511	0.550051	0.580734	0	0.571067	0.598522	0.628378	0.80304	0.408574	0.340326	0.409009	0.403143	0.821493	0.706014	0.560801	0.531769	0.512233	0.563798	0	0.669607	0.628378	0.658146	0.391294	0	0.627676	0.570306	0.738548	0.39346	0.628378
ath-miR3440b-5p	0	0.278353	0.299461	0.265912	0.33696	0	0.402148	0.352579	0.389635	0.262379	0.334683	0.386411	0	0.269423	0	0.238976	0.33271	0.452756	0.314964	0.39908	0.378918	0.317279	0.231391	0	0.319613	0.326978	0.480933	0.546617	0.304191	0.290915	0.278353	0.256839	0.295479	0.41401	0.225445	0.28347	0.325082	0.378266	0	0.290138	0.480933	0.321052	0.340343	0	0.355161	0.326564	0.401373	0.284684	0.480933
ath-miR869.1	0	0.201007	0.212746	0.279467	0.140048	0	0.384089	0.204884	0.211671	0.25192	0.209285	0.317034	0	0.240115	0	0.284772	0.279963	0.302794	0.206913	0.217119	0.231152	0.226167	0.197431	0	0.27991	0.206559	0.180501	0.28752	0.197961	0.163558	0.201007	0.212662	0.285463	0.29986	0.174195	0.242997	0.218477	0.268282	0	0.289811	0.180501	0.235489	0.209025	0	0.384715	0.263607	0.348752	0.276505	0.180501
ath-miR5644	0	0.330759	0.333224	0.381746	0.243988	0	0.433802	0.429798	0.267365	0.34242	0.3396	0.320925	0	0.346558	0	0.256936	0.324826	0.328318	0.365492	0.362613	0.382697	0.333592	0.336963	0	0.507698	0.313365	0.368715	0.391766	0.320735	0.333727	0.330759	0.313521	0.454585	0.411478	0.30287	0.286458	0.328937	0.339513	0	0.360389	0.368715	0.384369	0.283861	0	0.425496	0.381271	0.402856	0.312533	0.368715
ath-miR5020b	0	0.300809	0.390121	0.42675	0.533143	0	0.524074	0.389817	0.441772	0.390842	0.431943	0.535115	0	0.455761	0	0.441285	0.346529	0.403437	0.341445	0.502042	0.490991	0.38383	0.524687	0	0.489314	0.336081	0.35788	0.489163	0.429497	0.377106	0.300809	0.398155	0.539803	0.479314	0.314594	0.436879	0.472955	0.464581	0	0.467197	0.35788	0.403342	0.329718	0	0.519817	0.456101	0.528023	0.351798	0.35788
ath-miR832-5p	0	0.237497	0.329196	0.236858	0.232852	0	0.398195	0.332138	0.291245	0.191656	0.324625	0.286738	0	0.275224	0	0.255926	0.251064	0.302694	0.335742	0.345877	0.411077	0.339224	0.283783	0	0.269003	0.260759	0.435482	0.379009	0.268397	0.205351	0.237497	0.252992	0.350199	0.479215	0.217062	0.238959	0.299646	0.367107	0	0.347402	0.435482	0.322645	0.271661	0	0.403647	0.297973	0.34067	0.269633	0.435482
ath-miR164b-3p	0	0.0360514	0.0591742	0.0392732	0.0451168	0	0.095439	0.0867658	0.10777	0.0290581	0.0858198	0.1239	0	0.0452381	0	0.0936281	0.0559569	0.0744813	0.0658621	0.0537399	0.109273	0.0597119	0.049874	0	0.0527383	0.0674632	0.0673836	0.0995428	0.054148	0.054602	0.0360514	0.0465417	0.0897745	0.0817947	0.0250076	0.0816887	0.0836502	0.115753	0	0.0867216	0.0673836	0.0753682	0.097912	0	0.103683	0.0593346	0.0949137	0.038509	0.0673836
ath-miR156f-3p	0	0.245251	0.377597	0.26611	0.343835	0	0.530905	0.528447	0.336865	0.31664	0.338676	0.43072	0	0.503744	0	0.454797	0.533086	0.479308	0.420143	0.449788	0.486579	0.376593	0.350585	0	0.436601	0.460337	0.529692	0.753506	0.409918	0.448805	0.245251	0.307499	0.383981	0.524603	0.45849	0.298543	0.403872	0.460816	0	0.545621	0.529692	0.47891	0.511666	0	0.555754	0.439706	0.699136	0.186636	0.529692
ath-miR838	0	0.389786	0.590954	0.413936	0.362395	0	0.54764	0.570596	0.379165	0.335885	0.526096	0.396813	0	0.404689	0	0.421383	0.333355	0.393238	0.496839	0.467574	0.481231	0.602591	0.485641	0	0.492892	0.504413	0.463313	0.528196	0.320259	0.319569	0.389786	0.416598	0.503712	0.550443	0.29394	0.394791	0.342306	0.392327	0	0.505912	0.463313	0.581729	0.332472	0	0.448269	0.400972	0.422249	0.271176	0.463313
ath-miR854b	0	0.376666	0.530673	0.555537	0.423052	0	0.588299	0.581186	0.383519	0.372896	0.548271	0.39145	0	0.396628	0	0.363361	0.395088	0.433051	0.507189	0.452816	0.572724	0.535091	0.511929	0	0.485031	0.514313	0.513111	0.5591	0.371232	0.301331	0.376666	0.445798	0.566677	0.606885	0.38906	0.421288	0.320508	0.520465	0	0.458849	0.513111	0.598637	0.357121	0	0.497458	0.458603	0.549743	0.249095	0.513111
ath-miR781a	0	0.409309	0.482063	0.46366	0.378732	0	0.584973	0.539642	0.442661	0.467437	0.49184	0.451426	0	0.439147	0	0.450481	0.421371	0.392694	0.446485	0.505712	0.480977	0.500831	0.460853	0	0.51219	0.505055	0.434649	0.597188	0.4229	0.368699	0.409309	0.458815	0.564463	0.620549	0.336299	0.406183	0.407313	0.444007	0	0.492088	0.434649	0.555727	0.345009	0	0.508796	0.460216	0.477169	0.318496	0.434649
ath-miR835-3p	0	0.334303	0.417168	0.37907	0.335933	0	0.516854	0.48512	0.393302	0.27812	0.372833	0.43826	0	0.347371	0	0.282392	0.356878	0.417609	0.420083	0.489215	0.422652	0.435615	0.390731	0	0.40548	0.426991	0.43418	0.568869	0.348208	0.465793	0.334303	0.379422	0.434011	0.520537	0.254704	0.370801	0.389795	0.380208	0	0.461072	0.43418	0.47625	0.417714	0	0.456357	0.375701	0.400659	0.31772	0.43418
ath-miR156g	0	0.370688	0.455116	0.457457	0.353797	0	0.569032	0.549345	0.350676	0.283516	0.479027	0.486769	0	0.393434	0	0.466119	0.404587	0.484995	0.482134	0.505764	0.491967	0.462162	0.390989	0	0.466612	0.483947	0.455302	0.576514	0.376933	0.423301	0.370688	0.381092	0.564005	0.538035	0.332022	0.482257	0.410804	0.411347	0	0.980307	0.455302	0.52167	0.426366	0	0.493558	0.443137	0.541621	0.498305	0.455302
ath-miR171c-3p	0	0.282389	0.323975	0.317714	0.393692	0	0.408009	0.362103	0.341112	0.356723	0.355783	0.361301	0	0.325709	0	0.265479	0.259652	0.390824	0.306627	0.335896	0.365595	0.338315	0.330086	0	0.34485	0.394647	0.369356	0.472915	0.386432	0.423196	0.282389	0.360263	0.37237	0.431384	0.461923	0.384615	0.276499	0.29497	0	0.488884	0.369356	0.373379	0.328466	0	0.438527	0.321718	0.465394	0.302896	0.369356
ath-miR162b-5p	0	0.306881	0.393544	0.307434	0.396699	0	0.591866	0.454336	0.544835	0.376583	0.464196	0.464792	0	0.426662	0	0.465841	0.406537	0.451018	0.398709	0.467495	0.492416	0.399434	0.391074	0	0.389264	0.437463	0.502923	0.553321	0.291131	0.419131	0.306881	0.345587	0.445881	0.496667	0.38381	0.412005	0.383158	0.411387	0	0.446174	0.502923	0.514429	0.577495	0	0.550393	0.455071	0.557255	0.398207	0.502923
ath-miR171a-5p	0	0	0	0	0	0	0	0	0	0	0	0	0	0	0	0	0	0	0	0	0	0	0	0	0	0	0	0	0	0	0	0	0	0	0	0	0	0	0	0	0	0	0	0	0	0	0	0	0
ath-miR414	0	0.395526	0.728158	0.462039	0.442066	0	0.604325	0.618564	0.442731	0.355588	0.592992	0.443702	0	0.434035	0	0.510588	0.390402	0.445174	0.545686	0.538956	0.551959	0.718274	0.527442	0	0.528748	0.55	0.478007	0.596979	0.397869	0.356484	0.395526	0.458204	0.551994	0.60446	0.367565	0.435605	0.407673	0.446844	0	0.521932	0.478007	0.657243	0.363563	0	0.496618	0.460875	0.493288	0.316547	0.478007
ath-miR8182	0	0.344328	0.455659	0.357678	0.252758	0	0.519965	0.579522	0.376343	0.292557	0.301908	0.506535	0	0.462126	0	0.443632	0.383668	0.427037	0.476655	0.473041	0.504664	0.494426	0.4386	0	0.438383	0.50477	0.606145	0.596414	0.331997	0.353566	0.344328	0.338761	0.581937	0.58034	0.443608	0.418108	0.431298	0.466156	0	0.471209	0.606145	0.493585	0.426095	0	0.486085	0.507387	0.639353	0.286066	0.606145
ath-miR8167a	0	0.388808	0.318685	0.426696	0.31305	0	0.425583	0.400268	0.334144	0.470312	0.342207	0.418395	0	0.545156	0	0.324197	0.245221	0.182686	0.365098	0.427838	0.401774	0.314056	0.310222	0	0.529407	0.332757	0.344183	0.61831	0.388497	0.301898	0.388808	0.381934	0.477834	0.433872	0.216061	0.30821	0.372254	0.408907	0	0.291896	0.344183	0.328156	0.194337	0	0.343479	0.335994	0.339462	0.164854	0.344183
ath-miR398b-3p	0	0.197767	0.256615	0.354547	0.249282	0	0.360496	0.274408	0.223036	0.270982	0.365418	0.35557	0	0.312522	0	0.256897	0.248719	0.384331	0.283251	0.264184	0.28181	0.267166	0.354787	0	0.295981	0.297698	0.344543	0.437727	0.250173	0.221375	0.197767	0.256775	0.321112	0.350378	0.296366	0.240134	0.250767	0.259255	0	0.251535	0.344543	0.299905	0.271054	0	0.418021	0.274787	0.411679	0.261062	0.344543
ath-miR405b	0	0	0	0	0	0	0	0	0	0	0	0	0	0	0	0	0	0	0	0	0	0	0	0	0	0	0	0	0	0	0	0	0	0	0	0	0	0	0	0	0	0	0	0	0	0	0	0	0
ath-miR5646	0	0	0	0	0	0	0	0	0	0	0	0	0	0	0	0	0	0	0	0	0	0	0	0	0	0	0	0	0	0	0	0	0	0	0	0	0	0	0	0	0	0	0	0	0	0	0	0	0
ath-miR865-5p	0	0.180524	0.246327	0.228016	0.132888	0	0.365034	0.336195	0.196021	0.193495	0.28252	0.268791	0	0.221939	0	0.150945	0.223182	0.193379	0.29857	0.272525	0.269552	0.23549	0.22537	0	0.25974	0.268422	0.229036	0.186547	0.169196	0.168964	0.180524	0.186812	0.300341	0.264548	0.159593	0.235001	0.156065	0.324912	0	0.212361	0.229036	0.294402	0.184678	0	0.273958	0.208151	0.204051	0.177886	0.229036
ath-miR160c-5p	0	0.350622	0.423344	0.410738	0.445332	0	0.561823	0.531567	0.238863	0.27553	0.467328	0.498398	0	0.682094	0	0.452119	0.530605	0.395052	0.479815	0.53487	0.535346	0.452082	0.457645	0	0.421001	0.4923	0.612579	0.599044	0.412156	0.248473	0.350622	0.327262	0.555527	0.595137	0.607688	0.391638	0.38257	0.451402	0	0.486094	0.612579	0.509762	0.511419	0	0.571432	0.510149	0.807165	0.278652	0.612579
ath-miR398a-5p	0	0.183244	0.243049	0.33127	0.278512	0	0.325452	0.27824	0.275971	0.204234	0.309731	0.296987	0	0.205109	0	0.230034	0.170663	0.247866	0.252091	0.291578	0.358233	0.233598	0.351778	0	0.255036	0.26556	0.286734	0.330306	0.201212	0.219679	0.183244	0.211002	0.302958	0.274977	0.160349	0.255646	0.177383	0.282775	0	0.254555	0.286734	0.285445	0.212088	0	0.247861	0.222617	0.239659	0.295984	0.286734
ath-miR5027	0	0.195822	0.210992	0.270996	0.168158	0	0.348609	0.29035	0.329986	0.205511	0.233109	0.286927	0	0.267821	0	0.169328	0.135678	0.224154	0.280664	0.287817	0.307203	0.20361	0.189784	0	0.204911	0.173924	0.140834	0.224036	0.281754	0.3082	0.195822	0.205174	0.437932	0.325337	0.185818	0.284817	0.350455	0.30904	0	0.282311	0.140834	0.235327	0.311341	0	0.338969	0.163869	0.257721	0.20028	0.140834
ath-miR2937	0	0.280446	0.421651	0.246314	0.329098	0	0.515619	0.487665	0.272657	0.361076	0.426441	0.310615	0	0.379584	0	0.364373	0.392695	0.418888	0.403291	0.451735	0.460814	0.454322	0.323351	0	0.362482	0.505444	0.650488	0.626125	0.255461	0.328723	0.280446	0.319957	0.444731	0.573616	0.383385	0.396961	0.287685	0.375954	0	0.444251	0.650488	0.510287	0.344553	0	0.495305	0.472882	0.533794	0.187833	0.650488
ath-miR778	0	0.325724	0.451356	0.384531	0.370015	0	0.529324	0.520666	0.345972	0.330323	0.478879	0.315674	0	0.410589	0	0.636073	0.376261	0.43555	0.403707	0.431063	0.445518	0.454796	0.383132	0	0.442329	0.420209	0.439146	0.507871	0.370888	0.357674	0.325724	0.362557	0.423285	0.449561	0.353361	0.402949	0.364438	0.439207	0	0.460436	0.439146	0.477805	0.343429	0	0.366639	0.377637	0.485138	0.201881	0.439146
ath-miR2111a-3p	0	0	0	0	0	0	0	0	0	0	0	0	0	0	0	0	0	0	0	0	0	0	0	0	0	0	0	0	0	0	0	0	0	0	0	0	0	0	0	0	0	0	0	0	0	0	0	0	0
ath-miR157b-5p	0	0.449603	0.56363	0.591847	0.379342	0	0.700423	0.644013	0.451094	0.456517	0.620367	0.581708	0	0.533695	0	0.538213	0.499164	0.587512	0.552092	0.537189	0.615232	0.568568	0.520693	0	0.592788	0.59829	0.625748	0.669426	0.492657	0.446585	0.449603	0.484138	0.550505	0.682379	0.356625	0.516947	0.483828	0.548648	0	0.934174	0.625748	0.632055	0.439857	0	0.55997	0.499391	0.584339	0.542023	0.625748
ath-miR166d	0	0.342084	0.445742	0.543154	0.261428	0	0.539086	0.593002	0.287412	0.391446	0.447982	0.413523	0	0.466232	0	0.450509	0.481027	0.469202	0.470487	0.605291	0.505845	0.477479	0.4459	0	0.427736	0.551652	1	0.748898	0.370563	0.325787	0.342084	0.384042	0.58308	0.581161	0.53007	0.416282	0.42394	0.459128	0	0.476524	1	0.557718	0.480061	0	0.493927	0.463673	0.734606	0.292822	1
ath-miR170-3p	0	0.303851	0.343455	0.419596	0.395198	0	0.472215	0.368704	0.335784	0.360327	0.388803	0.317656	0	0.364564	0	0.28522	0.293126	0.497252	0.340646	0.319067	0.4328	0.351746	0.36739	0	0.430542	0.329324	0.391128	0.419538	0.397924	0.295388	0.303851	0.346719	0.460442	0.462613	0.497447	0.409496	0.373022	0.418518	0	0.423526	0.391128	0.396344	0.315044	0	0.525919	0.365737	0.43391	0.285406	0.391128
ath-miR5651	0	0.0519016	0.052508	0.0584711	0.0206492	0	0.120668	0.086973	0.0229289	0.0360932	0.0587253	0.0511754	0	0.0472871	0	0.104886	0.0258076	0.0505589	0.0536526	0.0967936	0.0842042	0.0566027	0.046894	0	0.0874095	0.0664659	0.0309345	0.0514719	0.0657587	0.0347193	0.0519016	0.0389846	0.0844747	0.0681078	0.0379787	0.0723658	0.0557925	0.0918357	0	0.0499955	0.0309345	0.0690333	0.0941615	0	0.0525756	0.0777245	0.0663956	0.03219	0.0309345
ath-miR408-5p	0	0.297282	0.378555	0.357905	0.238246	0	0.420144	0.364122	0.302358	0.307892	0.404489	0.273228	0	0.312064	0	0.318686	0.256496	0.331601	0.344292	0.380117	0.410466	0.373469	0.367837	0	0.356442	0.371029	0.327162	0.410286	0.355373	0.296889	0.297282	0.346611	0.448231	0.409403	0.239638	0.381159	0.325694	0.33567	0	0.341449	0.327162	0.401969	0.246642	0	0.343423	0.360503	0.325519	0.269999	0.327162
ath-miR166e-5p	0	0.425601	0.443835	0.35112	0.42465	0	0.621326	0.586941	0.487572	0.393871	0.501786	0.558457	0	0.371692	0	0.497131	0.411838	0.483443	0.542932	0.433707	0.647585	0.446138	0.426421	0	0.58817	0.438916	0.566503	0.613666	0.352267	0.428271	0.425601	0.46342	0.568549	0.584794	0.384942	0.405902	0.352163	0.461476	0	0.532069	0.566503	0.522854	0.383474	0	0.597804	0.441464	0.566951	0.50336	0.566503
ath-miR395f	0	0.945419	0.375088	0.301922	0.22969	0	0.383965	0.394076	0.298965	0.399662	0.344723	0.354747	0	0.44418	0	0.338442	0.308647	0.36708	0.384682	0.386356	0.367267	0.382242	0.336463	0	0.388424	0.389379	0.374839	0.407904	0.34309	0.306378	0.945419	0.320791	0.426979	0.445987	0.260087	0.31544	0.311934	0.339003	0	0.390985	0.374839	0.403714	0.297233	0	0.435111	0.367415	0.372367	0.266743	0.374839
ath-miR169f-5p	0	0.394882	0.520512	0.411295	0.479099	0	0.707186	0.585552	0.47507	0.33871	0.659164	0.525817	0	0.508214	0	0.559584	0.453119	0.551874	0.626865	0.504227	0.595417	0.537862	0.549633	0	0.506899	0.594625	0.557789	0.696348	0.357444	0.387884	0.394882	0.411997	0.683635	0.673816	0.48737	0.508279	0.388111	0.512668	0	0.605761	0.557789	0.652772	0.405013	0	0.575523	0.545901	0.690206	0.36361	0.557789
ath-miR773a	0	0.38046	0.526084	0.385346	0.439774	0	0.595842	0.544532	0.440714	0.349773	0.47106	0.510164	0	0.446486	0	0.470689	0.400737	0.438443	0.513203	0.48208	0.537885	0.542637	0.446616	0	0.462979	0.535605	0.494044	0.590633	0.339158	0.413495	0.38046	0.480058	0.536019	0.597489	0.370547	0.45266	0.367406	0.405493	0	0.512974	0.494044	0.601132	0.33868	0	0.500442	0.468501	0.525731	0.364607	0.494044
ath-miR158b	0	0	0	0	0	0	0	0	0	0	0	0	0	0	0	1	0	0	0	0	0	0	0	0	0	0	0	0	0	0	0	0	0	0	0	1	0	0	0	0	0	0	0	0	0	0	0	0	0
ath-miR5635b	0	0.403904	0.343979	0.317885	0.323808	0	0.568266	0.520296	0.519678	0.407056	0.404611	0.310176	0	0.310081	0	0.349023	0.348669	0.321711	0.379638	0.504896	0.386263	0.358115	0.437009	0	0.418513	0.309961	0.433829	0.452679	0.348638	0.344054	0.403904	0.278315	0.394531	0.338863	0.253051	0.351189	0.376684	0.341352	0	0.317254	0.433829	0.327772	0.466765	0	0.474294	0.360855	0.464265	0.340452	0.433829
ath-miR866-5p	0	0.366533	0.488126	0.40064	0.374214	0	0.686231	0.598734	0.535028	0.358264	0.566762	0.491163	0	0.450868	0	0.415169	0.411397	0.527096	0.56944	0.548477	0.580601	0.499505	0.483777	0	0.47367	0.536839	0.514594	0.65101	0.410296	0.383556	0.366533	0.427349	0.667078	0.607421	0.437246	0.467777	0.427418	0.470603	0	0.533265	0.514594	0.569281	0.382744	0	0.565494	0.444807	0.551012	0.356327	0.514594
ath-miR5637	0	0.369981	0.425859	0.584411	0.723389	0	0.645565	0.553808	0.716902	0.53239	0.509587	0.604777	0	0.515958	0	0.550067	0.439026	0.522806	0.429415	0.476159	0.598281	0.433205	0.421689	0	0.531871	0.444507	0.60222	0.762089	0.506378	0.495612	0.369981	0.487852	0.558283	0.564961	0.305566	0.567494	0.510816	0.47662	0	0.481553	0.60222	0.501778	0.46545	0	0.741159	0.462044	0.609775	0.506847	0.60222
ath-miR1886.2	0	0.317429	0.454243	0.407698	0.282388	0	0.606492	0.622689	0.440799	0.346334	0.462194	0.447116	0	0.39413	0	0.3564	0.377387	0.4163	0.351439	0.509592	0.458643	0.465171	0.429312	0	0.412743	0.462075	0.42054	0.573666	0.371066	0.392821	0.317429	0.378708	0.561832	0.519609	0.371943	0.422071	0.324948	0.421191	0	0.47876	0.42054	0.521682	0.325019	0	0.524904	0.396801	0.493197	0.367336	0.42054
ath-miR829-3p.2	0	0.399377	0.475787	0.507459	0.398793	0	0.656556	0.546932	0.487087	0.390753	0.377934	0.415958	0	0.378381	0	0.41598	0.417051	0.455127	0.471048	0.445313	0.539632	0.453878	0.462148	0	0.416811	0.426727	0.509995	0.432553	0.431835	0.402615	0.399377	0.458695	0.665119	0.543226	0.419939	0.445126	0.508609	0.535246	0	0.519531	0.509995	0.525959	0.382564	0	0.597042	0.442201	0.642349	0.343731	0.509995
ath-miR853	0	0	0	0	0	0	0	0	0	0	0	0	0	0	0	0	0	0	0	0	0	0	0	0	0	0	0	0	0	0	0	0	0	0	0	0	0	0	0	0	0	0	0	0	0	0	0	0	0
ath-miR5633	0	0.380318	0.534312	0.365738	0.40523	0	0.611059	0.56978	0.466616	0.346199	0.57015	0.388771	0	0.450003	0	0.470552	0.282672	0.454277	0.49689	0.462079	0.52899	0.52855	0.492464	0	0.500172	0.499477	0.467511	0.581384	0.489965	0.376546	0.380318	0.380282	0.578526	0.583916	0.282897	0.426968	0.371507	0.450096	0	0.518698	0.467511	0.575641	0.375617	0	0.588337	0.441176	0.477481	0.273546	0.467511
ath-miR862-3p	0	0.3967	0.408057	0.391656	0.390501	0	0.556686	0.549497	0.512233	0.358373	0.392743	0.396098	0	0.498097	0	0.464411	0.354607	0.429864	0.418454	0.415546	0.565912	0.420984	0.38416	0	0.405731	0.470412	0.50927	0.624933	0.383152	0.525434	0.3967	0.502518	0.544413	0.519945	0.284825	0.44712	0.358156	0.408261	0	0.437514	0.50927	0.474812	0.369355	0	0.493536	0.433509	0.4859	0.277274	0.50927
ath-miR164b-5p	0	0.334223	0.398793	0.288195	0.175265	0	0.468148	0.439498	0.355801	0.303818	0.327985	0.330243	0	0.37484	0	0.400348	0.38349	0.470182	0.382589	0.367276	0.379615	0.421217	0.384205	0	0.351616	0.43063	0.614481	0.41472	0.289677	0.290365	0.334223	0.331539	0.396515	0.463449	0.364259	0.334207	0.322896	0.359303	0	0.426325	0.614481	0.502232	0.331348	0	0.522162	0.388776	0.468254	0.292434	0.614481
ath-miR866-3p	0	0.358171	0.483758	0.42487	0.385628	0	0.560117	0.534087	0.36027	0.318276	0.483418	0.442645	0	0.540777	0	0.423326	0.390842	0.423492	0.470013	0.537801	0.559812	0.503412	0.464182	0	0.481666	0.513525	0.530427	0.533353	0.41046	0.313198	0.358171	0.396984	0.55904	0.581932	0.375022	0.396339	0.365879	0.402719	0	0.530183	0.530427	0.547708	0.368214	0	0.467852	0.46463	0.529155	0.296938	0.530427
ath-miR400	0	0.287127	0.374275	0.357012	0.389806	0	0.484199	0.470373	0.391109	0.279051	0.415202	0.404462	0	0.377975	0	0.33484	0.310667	0.343872	0.390591	0.403381	0.432177	0.381664	0.368529	0	0.38579	0.362299	0.344232	0.474165	0.304558	0.30333	0.287127	0.339927	0.482788	0.449796	0.272665	0.9661	0.323544	0.391546	0	0.440898	0.344232	0.414288	0.309662	0	0.418435	0.342791	0.411812	0.16012	0.344232
ath-miR5652	0	0.311458	0.417777	0.296168	0.377918	0	0.526006	0.494791	0.418543	0.343251	0.396818	0.474655	0	0.414629	0	0.416983	0.426061	0.520094	0.416325	0.525277	0.482524	0.42743	0.334746	0	0.414218	0.504476	0.73535	0.602355	0.309959	0.297656	0.311458	0.375184	0.520461	0.544814	0.391076	0.610447	0.422691	0.398699	0	0.442028	0.73535	0.48843	0.4603	0	0.544412	0.407653	0.60371	0.24087	0.73535
ath-miR169g-5p	0	0.394882	0.520512	0.411295	0.479099	0	0.707186	0.585552	0.47507	0.33871	0.659164	0.525817	0	0.508214	0	0.559584	0.453119	0.551874	0.626865	0.504227	0.595417	0.537862	0.549633	0	0.506899	0.594625	0.557789	0.696348	0.357444	0.387884	0.394882	0.411997	0.683635	0.673816	0.48737	0.508279	0.388111	0.512668	0	0.605761	0.557789	0.652772	0.405013	0	0.575523	0.545901	0.690206	0.36361	0.557789
ath-miR172c	0	0.376344	0.543347	0.443811	0.374028	0	0.567546	0.553351	0.420869	0.314285	0.520823	0.439156	0	0.44327	0	0.484125	0.411932	0.488474	0.47541	0.508064	0.493428	0.579849	0.444696	0	0.496812	0.551441	0.536424	0.59343	0.349071	0.333892	0.376344	0.392957	0.505251	0.603518	0.4363	0.40082	0.389035	0.437211	0	0.517363	0.536424	0.605045	0.370727	0	0.466187	0.488462	0.558863	0.280505	0.536424
ath-miR165a-3p	0	0.342084	0.445742	0.543154	0.261428	0	0.539086	0.593002	0.287412	0.391446	0.447982	0.413523	0	0.466232	0	0.450509	0.481027	0.469202	0.470487	0.605291	0.505845	0.477479	0.4459	0	0.427736	0.551652	1	0.748898	0.370563	0.325787	0.342084	0.384042	0.58308	0.581161	0.53007	0.416282	0.42394	0.459128	0	0.476524	1	0.557718	0.480061	0	0.493927	0.463673	0.734606	0.292822	1
ath-miR399c-3p	0	0.256912	0.270573	0.234442	0.230472	0	0.311392	0.386566	0.253193	0.255913	0.305238	0.246488	0	0.273838	0	0.241276	0.212224	0.250949	0.356682	0.278451	0.440866	0.277288	0.267873	0	0.380164	0.294151	0.240695	0.266264	0.195323	0.270302	0.256912	0.236581	0.328139	0.319892	0.230151	0.256198	0.31625	0.2358	0	0.247472	0.240695	0.305449	0.213342	0	0.316353	0.231106	0.347993	0.204024	0.240695
ath-miR399f	0	0.260639	0.326253	0.361356	0.439585	0	0.534019	0.446851	0.328822	0.304637	0.437607	0.350251	0	0.285724	0	0.313429	0.280226	0.259504	0.285172	0.393247	0.438345	0.322343	0.3011	0	0.304405	0.339791	0.341017	0.492668	0.306575	0.332555	0.260639	0.253148	0.450636	0.332668	0.289813	0.285391	0.319482	0.446608	0	0.261039	0.341017	0.363765	0.327198	0	0.442364	0.253769	0.389211	0.310957	0.341017
ath-miR160a-5p	0	0.350622	0.423344	0.410738	0.445332	0	0.561823	0.531567	0.238863	0.27553	0.467328	0.498398	0	0.682094	0	0.452119	0.530605	0.395052	0.479815	0.53487	0.535346	0.452082	0.457645	0	0.421001	0.4923	0.612579	0.599044	0.412156	0.248473	0.350622	0.327262	0.555527	0.595137	0.607688	0.391638	0.38257	0.451402	0	0.486094	0.612579	0.509762	0.511419	0	0.571432	0.510149	0.807165	0.278652	0.612579
ath-miR5645b	0	0.321571	0.390493	0.493893	0.278985	0	0.560824	0.523842	0.652461	0.412886	0.410286	0.474936	0	0.304363	0	0.2781	0.407373	0.488537	0.455598	0.398016	0.466386	0.395229	0.411339	0	0.421615	0.476428	0.389942	0.55868	0.423239	0.612103	0.321571	0.437957	0.438447	0.499622	0.233613	0.387885	0.292413	0.392194	0	0.403872	0.389942	0.445083	0.354511	0	0.583249	0.417864	0.42843	0.323523	0.389942
ath-miR397a	0	0.304276	0.431679	0.425164	0.373326	0	0.453634	0.452013	0.282255	0.278785	0.44639	0.384802	0	0.304279	0	0.357517	0.253718	0.305981	0.59613	0.409294	0.427992	0.418595	0.386186	0	0.459747	0.400717	0.299901	0.438954	0.290808	0.303059	0.304276	0.264364	0.424637	0.460393	0.280285	0.349038	0.32067	0.415059	0	0.43257	0.299901	0.507607	0.294561	0	0.397459	0.377402	0.384433	0.305205	0.299901
ath-miR5026	0	0.353922	0.346089	0.41698	0.361492	0	0.559095	0.450247	0.363498	0.384713	0.478815	0.453026	0	0.393127	0	0.418863	0.345868	0.430817	0.400062	0.406601	0.383071	0.350467	0.350678	0	0.477942	0.337451	0.36476	0.423172	0.405132	0.468715	0.353922	0.354893	0.462701	0.455405	0.323911	0.342652	0.392066	0.452523	0	0.392183	0.36476	0.415934	0.385617	0	0.476857	0.362398	0.377397	0.190273	0.36476
ath-miR159a	0	0.428957	0.493608	0.463405	0.539186	0	0.699978	0.67552	0.510865	0.399819	0.603733	0.597752	0	0.469675	0	0.465847	0.399356	0.416133	0.489844	0.550673	0.563117	0.513142	0.491183	0	0.595009	0.51818	0.539425	0.678916	0.482329	0.466614	0.428957	0.375737	0.55998	0.615867	0.417421	0.468919	0.485588	0.465621	0	0.524687	0.539425	0.564132	0.371019	0	0.610275	0.522594	0.601539	0.32301	0.539425
ath-miR169d	0	0.394882	0.520512	0.411295	0.479099	0	0.707186	0.585552	0.47507	0.33871	0.659164	0.525817	0	0.508214	0	0.559584	0.453119	0.551874	0.626865	0.504227	0.595417	0.537862	0.549633	0	0.506899	0.594625	0.557789	0.696348	0.357444	0.387884	0.394882	0.411997	0.683635	0.673816	0.48737	0.508279	0.388111	0.512668	0	0.605761	0.557789	0.652772	0.405013	0	0.575523	0.545901	0.690206	0.36361	0.557789
ath-miR408-3p	0	0.246242	0.283045	0.268868	0.239769	0	0.40714	0.334734	0.446337	0.379062	0.388614	0.39092	0	0.281096	0	0.333056	0.2108	0.305073	0.292138	0.340284	0.453665	0.279633	0.234705	0	0.286878	0.310825	0.327314	0.391356	0.454408	0.247019	0.246242	0.300888	0.306315	0.386629	0.24157	0.356243	0.341597	0.298557	0	0.27918	0.327314	0.308581	0.260488	0	0.312259	0.344469	0.34462	0.269392	0.327314
ath-miR5663-3p	0	0.280668	0.320813	0.325171	0.241931	0	0.393894	0.367609	0.293537	0.247657	0.312943	0.248659	0	0.334926	0	0.239372	0.229468	0.260381	0.341765	0.310005	0.355633	0.332863	0.344182	0	0.328458	0.378538	0.324793	0.35093	0.267841	0.237132	0.280668	0.220705	0.349248	0.372785	0.269914	0.255069	0.220297	0.303731	0	0.281416	0.324793	0.358244	0.219955	0	0.346245	0.292281	0.362929	0.228056	0.324793
ath-miR5645f	0	0.321571	0.390493	0.493893	0.278985	0	0.560824	0.523842	0.652461	0.412886	0.410286	0.474936	0	0.304363	0	0.2781	0.407373	0.488537	0.455598	0.398016	0.466386	0.395229	0.411339	0	0.421615	0.476428	0.389942	0.55868	0.423239	0.612103	0.321571	0.437957	0.438447	0.499622	0.233613	0.387885	0.292413	0.392194	0	0.403872	0.389942	0.445083	0.354511	0	0.583249	0.417864	0.42843	0.323523	0.389942
ath-miR862-5p	0	0.332228	0.419548	0.372942	0.458099	0	0.676905	0.598601	0.499973	0.385408	0.537234	0.418856	0	0.459826	0	0.493914	0.385275	0.414667	0.509963	0.39873	0.609523	0.426284	0.404301	0	0.448415	0.442535	0.484715	0.673411	0.457873	0.358529	0.332228	0.479458	0.574735	0.534527	0.403856	0.449443	0.407228	0.454684	0	0.500471	0.484715	0.519447	0.370656	0	0.484736	0.402472	0.510643	0.249023	0.484715
ath-miR390b-5p	0	0.27556	0.263921	0.311586	0.31654	0	0.37761	0.286435	0.456145	0.334317	0.446329	0.518448	0	0.289751	0	0.365017	0.190457	0.277032	0.254023	0.282165	0.265227	0.270209	0.234886	0	0.342167	0.274815	0.257816	0.481469	0.321497	0.172272	0.27556	0.260508	0.271531	0.327793	0.208569	0.226202	0.209539	0.360812	0	0.261758	0.257816	0.276295	0.238938	0	0.412797	0.351855	0.329629	0.191412	0.257816
ath-miR169f-3p	0	0.21515	0.271894	0.232915	0.446331	0	0.390912	0.25714	0.26919	0.223448	0.405889	0.219485	0	0.37117	0	0.294722	0.267131	0.328285	0.396584	0.328393	0.364605	0.279337	0.334909	0	0.224906	0.380213	0.530951	0.293505	0.236506	0.183861	0.21515	0.300309	0.284391	0.332845	0.302268	0.31675	0.215635	0.377832	0	0.332796	0.530951	0.339078	0.212025	0	0.230145	0.316929	0.578413	0.139368	0.530951
ath-miR395c	0	0.945419	0.375088	0.301922	0.22969	0	0.383965	0.394076	0.298965	0.399662	0.344723	0.354747	0	0.44418	0	0.338442	0.308647	0.36708	0.384682	0.386356	0.367267	0.382242	0.336463	0	0.388424	0.389379	0.374839	0.407904	0.34309	0.306378	0.945419	0.320791	0.426979	0.445987	0.260087	0.31544	0.311934	0.339003	0	0.390985	0.374839	0.403714	0.297233	0	0.435111	0.367415	0.372367	0.266743	0.374839
ath-miR4245	0	0.278711	0.310215	0.363164	0.232037	0	0.474966	0.404069	0.299453	0.304123	0.298318	0.540916	0	0.395707	0	0.347779	0.26116	0.293623	0.374621	0.36358	0.46552	0.294499	0.329738	0	0.406766	0.263771	0.355573	0.46378	0.322169	0.388999	0.278711	0.259452	0.440276	0.394299	0.283188	0.313449	0.377982	0.402473	0	0.356902	0.355573	0.351338	0.387857	0	0.42799	0.371393	0.437231	0.325074	0.355573
ath-miR173-3p	0	0.341809	0.344916	0.344613	0.40229	0	0.42191	0.364495	0.342116	0.291765	0.419105	0.374462	0	0.389384	0	0.264255	0.392694	0.436389	0.363831	0.33542	0.469068	0.350689	0.337115	0	0.340256	0.308144	0.382748	0.507526	0.326834	0.280119	0.341809	0.262399	0.464157	0.447779	0.256725	0.327574	0.470216	0.373317	0	0.362012	0.382748	0.395011	0.245	0	0.394467	0.36033	0.481282	0.327071	0.382748
ath-miR1888a	0	0.36746	0.469884	0.346196	0.527649	0	0.644863	0.489353	0.460065	0.412589	0.484234	0.522989	0	0.447636	0	0.461203	0.446024	0.552086	0.535579	0.466063	0.461109	0.475825	0.430081	0	0.501989	0.512868	0.498026	0.643198	0.372703	0.379571	0.36746	0.398653	0.559086	0.62409	0.372671	0.447988	0.334741	0.410837	0	0.549699	0.498026	0.518338	0.389914	0	0.557585	0.499917	0.572432	0.284582	0.498026
ath-miR854a	0	0.376666	0.530673	0.555537	0.423052	0	0.588299	0.581186	0.383519	0.372896	0.548271	0.39145	0	0.396628	0	0.363361	0.395088	0.433051	0.507189	0.452816	0.572724	0.535091	0.511929	0	0.485031	0.514313	0.513111	0.5591	0.371232	0.301331	0.376666	0.445798	0.566677	0.606885	0.38906	0.421288	0.320508	0.520465	0	0.458849	0.513111	0.598637	0.357121	0	0.497458	0.458603	0.549743	0.249095	0.513111
ath-miR4243	0	0.355634	0.441827	0.391527	0.498756	0	0.59894	0.488982	0.429252	0.310417	0.528998	0.503426	0	0.391157	0	0.401982	0.396257	0.499109	0.487785	0.490416	0.533735	0.443625	0.444005	0	0.399775	0.474349	0.461132	0.582469	0.385713	0.407504	0.355634	0.428091	0.565963	0.620496	0.296126	0.388686	0.414374	0.43068	0	0.47999	0.461132	0.52767	0.426302	0	0.555628	0.409608	0.425391	0.279265	0.461132
ath-miR169m	0	0.381325	0.495156	0.371662	0.621778	0	0.69422	0.670099	0.506339	0.364701	0.67779	0.467681	1	0.503797	0	0.481363	0.37447	0.526019	0.608439	0.453147	0.630415	0.50519	0.548883	0	0.509108	0.556042	0.55254	0.757671	0.359237	0.331271	0.381325	0.391253	0.73857	0.613636	0.519341	0.487566	0.475966	0.524647	0	0.604501	0.55254	0.614865	0.348342	0	0.556345	0.52669	0.69203	0.362689	0.55254
ath-miR5023	0	0.315027	0.346852	0.390745	0.321712	0	0.476754	0.413659	0.299938	0.325262	0.291943	0.33071	0	0.341974	0	0.321547	0.287761	0.349341	0.357378	0.372692	0.382684	0.351128	0.353055	0	0.32212	0.349527	0.400096	0.320602	0.313939	0.301641	0.315027	0.333452	0.464855	0.438002	0.358803	0.332907	0.323481	0.411018	0	0.32515	0.400096	0.396546	0.32826	0	0.354119	0.347125	0.47272	0.256631	0.400096
ath-miR777	0	0	0	0	0	0	0	0	0	0	0	0	0	0	0	0	0	0	0	0	0	0	0	0	0	0	0	0	0	0	0	0	0	0	0	0	0	0	0	0	0	0	0	0	0	0	0	0	0
ath-miR855	0	0.36129	0.484757	0.475894	0.530668	0	0.584099	0.558636	0.441706	0.388314	0.578939	0.502466	0	0.424937	0	0.516455	0.366871	0.52895	0.430235	0.514667	0.549891	0.481569	0.471333	0	0.492133	0.594843	0.435291	0.627884	0.415247	0.415515	0.36129	0.492727	0.509422	0.593885	0.337976	0.414578	0.436701	0.465664	0	0.520882	0.435291	0.559948	0.429569	0	0.596001	0.447595	0.489457	0.272391	0.435291
ath-miR5655	0	0.326036	0.355812	0.3779	0.384064	0	0.463955	0.49174	0.31344	0.298318	0.439912	0.375439	0	0.372533	0	0.27962	0.322937	0.352736	0.376148	0.403832	0.46434	0.362581	0.396139	0	0.374605	0.329167	0.373318	0.360038	0.371951	0.371997	0.326036	0.304375	0.535797	0.438948	0.339511	0.356084	0.443433	0.380248	0	0.397138	0.373318	0.358054	0.318777	0	0.44474	0.372608	0.419899	0.242849	0.373318
ath-miR399d	0	0.4078	0.42852	0.517841	0.5941	0	0.598189	0.527582	0.450523	0.5008	0.527295	0.558186	0	0.320508	0	0.44129	0.371058	0.513723	0.384804	0.463085	0.562506	0.449704	0.415401	0	0.472534	0.468118	0.490214	0.503784	0.381285	0.416803	0.4078	0.397142	0.464364	0.590153	0.345462	0.442052	0.431024	0.447245	0	0.507313	0.490214	0.497213	0.360051	0	0.573775	0.47139	0.523718	0.285529	0.490214
ath-miR5018	0	0	0	0	0	0	0	0	0	0	0	0	0	0	0	0	0	0	0	0	0	0	0	0	0	0	0	0	0	0	0	0	0	0	0	0	0	0	0	0	0	0	0	0	0	0	0	0	0
ath-miR390a-5p	0	0.27556	0.263921	0.311586	0.31654	0	0.37761	0.286435	0.456145	0.334317	0.446329	0.518448	0	0.289751	0	0.365017	0.190457	0.277032	0.254023	0.282165	0.265227	0.270209	0.234886	0	0.342167	0.274815	0.257816	0.481469	0.321497	0.172272	0.27556	0.260508	0.271531	0.327793	0.208569	0.226202	0.209539	0.360812	0	0.261758	0.257816	0.276295	0.238938	0	0.412797	0.351855	0.329629	0.191412	0.257816
ath-miR780.1	0	0.359461	0.459418	0.492759	0.603849	0	0.642006	0.593596	0.546361	0.462444	0.547584	0.641895	0	0.403258	0	0.451727	0.472464	0.503187	0.539819	0.38366	0.610003	0.466685	0.403775	0	0.428813	0.473083	0.707135	0.670264	0.505067	0.42064	0.359461	0.382938	0.552953	0.682276	0.355892	0.514429	0.461134	0.455292	0	0.537626	0.707135	0.538166	0.346779	0	0.684327	0.413832	0.636427	0.270866	0.707135
ath-miR3434-3p	0	0.311645	0.383961	0.365772	0.385891	0	0.523104	0.435746	0.378958	0.389712	0.452051	0.418512	0	0.291565	0	0.329597	0.215214	0.37398	0.32846	0.323065	0.427246	0.378908	0.328602	0	0.360518	0.414348	0.349257	0.52309	0.31411	0.235701	0.311645	0.378044	0.381711	0.418759	0.191955	0.312841	0.226393	0.423853	0	0.426413	0.349257	0.451649	0.265823	0	0.501916	0.38897	0.319168	0.263371	0.349257
ath-miR868-5p	0	0.281201	0.346101	0.452033	0.240212	0	0.480354	0.395203	0.412465	0.328512	0.366399	0.434075	0	0.374286	0	0.300717	0.33884	0.436212	0.427119	0.316536	0.44935	0.34861	0.386925	0	0.30536	0.362042	0.466009	0.508937	0.423668	0.270749	0.281201	0.348508	0.545337	0.431231	0.374072	0.311938	0.381706	0.407285	0	0.425137	0.466009	0.38271	0.399081	0	0.487475	0.352498	0.58213	0.225964	0.466009
ath-miR157a-5p	0	0.449603	0.56363	0.591847	0.379342	0	0.700423	0.644013	0.451094	0.456517	0.620367	0.581708	0	0.533695	0	0.538213	0.499164	0.587512	0.552092	0.537189	0.615232	0.568568	0.520693	0	0.592788	0.59829	0.625748	0.669426	0.492657	0.446585	0.449603	0.484138	0.550505	0.682379	0.356625	0.516947	0.483828	0.548648	0	0.934174	0.625748	0.632055	0.439857	0	0.55997	0.499391	0.584339	0.542023	0.625748
ath-miR5656	0	0.305327	0.32239	0.427179	0.239447	0	0.469416	0.427152	0.346854	0.337471	0.37363	0.499313	0	0.401892	0	0.286372	0.304228	0.286388	0.374079	0.332582	0.391846	0.325352	0.324971	0	0.40294	0.330497	0.387494	0.288392	0.333589	0.23092	0.305327	0.261407	0.430846	0.407185	0.308917	0.409456	0.394676	0.36741	0	0.354643	0.387494	0.398874	0.295402	0	0.382375	0.351174	0.405309	0.222973	0.387494
ath-miR403-3p	0	0.349654	0.382948	0.389479	0.403304	0	0.488667	0.440106	0.420207	0.347012	0.399362	0.404584	0	0.416074	0	0.379682	0.362921	0.456966	0.404734	0.483646	0.432622	0.394012	0.412697	0	0.454681	0.406854	0.421617	0.514085	0.379856	0.374152	0.349654	0.398613	0.527718	0.478986	0.306963	0.359468	0.435784	0.351733	0	0.417341	0.421617	0.434049	0.368294	0	0.501006	0.391246	0.395405	0.33885	0.421617
ath-miR846-3p	0	0.305163	0.380369	0.32612	0.239123	0	0.384719	0.420752	0.263552	0.266799	0.303702	0.231554	0	0.337546	0	0.298372	0.290116	0.293336	0.327677	0.410094	0.349781	0.381388	0.337387	0	0.390227	0.332363	0.383162	0.387154	0.27337	0.21571	0.305163	0.27482	0.373926	0.368255	0.250927	0.281747	0.250045	0.286884	0	0.423101	0.383162	0.379745	0.249876	0	0.363046	0.350891	0.357526	0.272378	0.383162
ath-miR2934-5p	0	0.347667	0.450666	0.448333	0.534651	0	0.537752	0.516556	0.442579	0.313196	0.504699	0.477393	0	0.397946	0	0.393038	0.376262	0.501875	0.45088	0.41187	0.543664	0.45036	0.453717	0	0.422554	0.484538	0.388001	0.593864	0.410422	0.455697	0.347667	0.466735	0.590289	0.612118	0.263788	0.397136	0.417885	0.423697	0	0.527811	0.388001	0.51203	0.380793	0	0.553626	0.44167	0.417514	0.298288	0.388001
ath-miR157d	0	0.400722	0.506684	0.504387	0.353266	0	0.585587	0.56345	0.394603	0.326254	0.537012	0.503827	0	0.491365	0	0.442665	0.392709	0.513269	0.587317	0.544164	0.550856	0.509687	0.545697	0	0.541879	0.517726	0.498361	0.598773	0.402236	0.411997	0.400722	0.421025	0.615163	0.599327	0.358861	0.462649	0.459056	0.481814	0	0.84611	0.498361	0.588321	0.385599	0	0.496709	0.446835	0.545839	0.477268	0.498361
ath-miR166a-5p	0	0.196349	0.297107	0.311316	0.295181	0	0.423723	0.305155	0.588837	0.277946	0.42507	0.288146	0	0.161702	0	0.216533	0.238318	0.443362	0.297903	0.356968	0.454701	0.312003	0.328588	0	0.308136	0.403486	0.395342	0.550282	0.227333	0.262485	0.196349	0.252533	0.456488	0.346786	0.20954	0.379925	0.392384	0.240957	0	0.397843	0.395342	0.349514	0.319253	0	0.643721	0.304015	0.33841	0.232659	0.395342
ath-miR5666	0	0.318714	0.379015	0.471466	0.421369	0	0.478251	0.409241	0.567413	0.399063	0.495212	0.562842	0	0.430133	0	0.344248	0.361856	0.473715	0.389763	0.383223	0.484748	0.379481	0.404479	0	0.368421	0.412273	0.496929	0.528195	0.437474	0.319598	0.318714	0.351295	0.524949	0.510474	0.369833	0.329715	0.328798	0.423973	0	0.427287	0.496929	0.418609	0.328701	0	0.456052	0.412598	0.560566	0.252283	0.496929
ath-miR413	0	0.384546	0.481891	0.522564	0.517455	0	0.600645	0.579867	0.51605	0.432489	0.559205	0.497158	0	0.424413	0	0.501542	0.492999	0.501414	0.501732	0.533692	0.562196	0.496088	0.433597	0	0.493157	0.506716	0.537815	0.638201	0.394596	0.490872	0.384546	0.46521	0.584887	0.645615	0.404961	0.492029	0.471179	0.473145	0	0.54359	0.537815	0.553842	0.387198	0	0.61202	0.487202	0.610832	0.410443	0.537815
ath-miR447b	0	0.0538475	0.0608094	0.0560466	0.043583	0	0.111247	0.0746604	0.0279182	0.0666888	0.0410834	0.0700738	0	0.0568252	0	0.04602	0.0379919	0.0552616	0.0804996	0.07568	0.0778482	0.0571264	0.0701658	0	0.0626073	0.054	0.0621015	0.0733602	0.0641315	0.0537055	0.0538475	0.0514302	0.0836166	0.0765528	0.0457638	0.0432933	0.0422268	0.046135	0	0.0752507	0.0621015	0.0616304	0.0669675	0	0.0870249	0.0642565	0.0683581	0.0529058	0.0621015
ath-miR2933b	0	0.281585	0.314964	0.302767	0.213208	0	0.427134	0.371214	0.303874	0.298291	0.354149	0.309375	0	0.326032	0	0.270357	0.269718	0.297218	0.355369	0.349036	0.495497	0.308893	0.283559	0	0.352775	0.309434	0.381798	0.356037	0.328704	0.263168	0.281585	0.296205	0.397514	0.402865	0.221841	0.26408	0.422909	0.314079	0	0.297211	0.381798	0.339024	0.248474	0	0.393151	0.32298	0.337833	0.254517	0.381798
ath-miR5014b	0	0	0	0	0	0	0	0	0	0	0	0	0	0	0	0	0	0	0	0	0	0	0	0	0	0	0	0	0	0	0	0	0	0	0	0	0	0	0	0	0	0	0	0	0	0	0	0	0
ath-miR157b-3p	0	0.22246	0.277631	0.248721	0.339999	0	0.408564	0.321771	0.204465	0.199639	0.327734	0.381189	0	0.277962	0	0.313416	0.293648	0.321435	0.308252	0.290928	0.308065	0.283951	0.26587	0	0.257981	0.332009	0.335037	0.402421	0.226615	0.227935	0.22246	0.28768	0.346516	0.391316	0.308302	0.311465	0.208815	0.232453	0	0.305692	0.335037	0.329494	0.260569	0	0.373391	0.261009	0.420519	0.211526	0.335037
ath-miR5997	0	0.0512568	0.069006	0.0648025	0.0511763	0	0.0849546	0.0843025	0.076956	0.0567786	0.0428784	0.0414121	0	0.0428479	0	0.0689241	0.0432819	0.0912788	0.0564844	0.0879412	0.0760209	0.062802	0.0547759	0	0.0812377	0.068142	0.0665655	0.080303	0.123639	0.0526182	0.0512568	0.068591	0.0939632	0.0775578	0.06389	0.0578301	0.081707	0.0705282	0	0.0697891	0.0665655	0.0763161	0.0950523	0	0.0909638	0.0717512	0.0881653	0.0263216	0.0665655
ath-miR157c-5p	0	0.449603	0.56363	0.591847	0.379342	0	0.700423	0.644013	0.451094	0.456517	0.620367	0.581708	0	0.533695	0	0.538213	0.499164	0.587512	0.552092	0.537189	0.615232	0.568568	0.520693	0	0.592788	0.59829	0.625748	0.669426	0.492657	0.446585	0.449603	0.484138	0.550505	0.682379	0.356625	0.516947	0.483828	0.548648	0	0.934174	0.625748	0.632055	0.439857	0	0.55997	0.499391	0.584339	0.542023	0.625748
ath-miR159b-3p	0	0.376564	0.461522	0.459821	0.394502	0	0.601183	0.599114	0.423328	0.351403	0.470931	0.520352	0	0.460009	0	0.449693	0.42758	0.409097	0.452074	0.559085	0.503	0.484577	0.457321	0	0.557578	0.489354	0.569428	0.633218	0.409859	0.411008	0.376564	0.391827	0.560383	0.586813	0.464677	0.397073	0.491015	0.41866	0	0.49362	0.569428	0.499638	0.413775	0	0.554677	0.56585	0.624853	0.312873	0.569428
ath-miR8174	0	0.12558	0.195986	0.114079	0.246001	0	0.302535	0.24156	0.202391	0.0209633	0.298524	0.4196	0	0.169435	0	0.225593	0.167111	0.26775	0.270418	0.26091	0.261086	0.203418	0.153219	0	0.271741	0.297786	0.415759	0.489141	0.249913	0.266275	0.12558	0.198204	0.210864	0.264896	0.249747	0.215406	0.310559	0.29472	0	0.242891	0.415759	0.270423	0.256285	0	0.335214	0.246803	0.310878	0.0142576	0.415759
ath-miR172d-3p	0	0.376344	0.543347	0.443811	0.374028	0	0.567546	0.553351	0.420869	0.314285	0.520823	0.439156	0	0.44327	0	0.484125	0.411932	0.488474	0.47541	0.508064	0.493428	0.579849	0.444696	0	0.496812	0.551441	0.536424	0.59343	0.349071	0.333892	0.376344	0.392957	0.505251	0.603518	0.4363	0.40082	0.389035	0.437211	0	0.517363	0.536424	0.605045	0.370727	0	0.466187	0.488462	0.558863	0.280505	0.536424
ath-miR869.2	0	0.364035	0.451498	0.399023	0.485731	0	0.64834	0.561388	0.575673	0.347509	0.573537	0.514469	0	0.39059	0	0.434564	0.340019	0.473547	0.442517	0.494022	0.539837	0.439208	0.407936	0	0.431843	0.438538	0.457415	0.555139	0.395516	0.394033	0.364035	0.366009	0.559114	0.635923	0.274124	0.446793	0.461525	0.375642	0	0.481216	0.457415	0.525742	0.335022	0	0.575998	0.401757	0.546207	0.365407	0.457415
ath-miR868-3p	0	0.201117	0.231875	0.248566	0.239659	0	0.296368	0.273724	0.284434	0.204516	0.271726	0.325057	0	0.200557	0	0.253819	0.206042	0.247768	0.210278	0.261147	0.289706	0.238062	0.21433	0	0.264759	0.25538	0.215559	0.347536	0.284725	0.220819	0.201117	0.231096	0.310819	0.297373	0.205356	0.255493	0.270943	0.264841	0	0.280167	0.215559	0.264533	0.22258	0	0.270226	0.276243	0.346161	0.143844	0.215559
ath-miR3932a	0	0.336714	0.472808	0.371683	0.383259	0	0.507653	0.464373	0.418127	0.294312	0.446278	0.39258	0	0.321582	0	0.307556	0.398265	0.47002	0.416018	0.443485	0.491613	0.486324	0.38176	0	0.376406	0.520722	0.452855	0.539231	0.362403	0.366964	0.336714	0.431978	0.505682	0.581402	0.283217	0.40125	0.373498	0.436349	0	0.462961	0.452855	0.541156	0.365074	0	0.471305	0.431089	0.439807	0.240324	0.452855
ath-miR858b	0	0.389312	0.506032	0.45067	0.476312	0	0.571678	0.591824	0.399186	0.356094	0.530967	0.4784	0	0.486885	0	0.55149	0.434935	0.513613	0.500162	0.522283	0.533665	0.544728	0.5066	0	0.500485	0.55945	0.577879	0.622852	0.355892	0.30834	0.389312	0.405365	0.49295	0.650574	0.511331	0.460634	0.427148	0.41808	0	0.549909	0.577879	0.584557	0.398469	0	0.566875	0.512237	0.643544	0.395141	0.577879
ath-miR5647	0	0.295069	0.441412	0.385282	0.559476	0	0.676514	0.509946	0.531077	0.360649	0.437772	0.592773	0	0.440942	0	0.43208	0.467194	0.479717	0.514808	0.49185	0.519301	0.445682	0.464923	0	0.46255	0.521296	0.47068	0.626774	0.335174	0.291048	0.295069	0.394695	0.604018	0.616275	0.385513	0.431311	0.295684	0.51946	0	0.444559	0.47068	0.546856	0.418797	0	0.577487	0.488691	0.696913	0.230703	0.47068
ath-miR3434-5p	0	0.469334	0.510737	0.418971	0.520342	0	0.620874	0.637756	0.550918	0.448036	0.606529	0.489947	0	0.507294	0	0.512309	0.417032	0.465419	0.460636	0.519847	0.571063	0.514353	0.447757	0	0.591994	0.539694	0.535012	0.615817	0.496093	0.40308	0.469334	0.467031	0.558591	0.629975	0.391935	0.462281	0.436508	0.500771	0	0.601568	0.535012	0.582338	0.377944	0	0.519663	0.588419	0.56141	0.391698	0.535012
ath-miR5662	0	0.367963	0.517589	0.571383	0.464449	0	0.708089	0.653143	0.582833	0.391353	0.643389	0.602077	0	0.454705	0	0.461613	0.423231	0.538738	0.500628	0.558065	0.658965	0.512677	0.492506	0	0.555287	0.49893	0.552275	0.628437	0.418179	0.456899	0.367963	0.527081	0.640473	0.655211	0.35762	0.509303	0.558329	0.602794	0	0.571704	0.552275	0.625413	0.371745	0	0.616014	0.515309	0.517515	0.377941	0.552275
ath-miR841b-3p	0	0	0	0	0	0	0	0	0	0	0	0	0	0	0	0	0	0	0	0	0	0	0	0	0	0	0	0	0	0	0	0	0	0	0	0	0	0	0	0	0	0	0	0	0	0	0	0	0
ath-miR5638b	0	0	0	0	0	0	0	0	0	0	0	0	0	0	0	0	0	0	0	0	0	0	0	0	0	0	0	0	0	0	0	0	0	0	0	0	0	0	0	0	0	0	0	0	0	0	0	0	0
ath-miR156h	0	0.367083	0.505459	0.45516	0.372615	0	0.531624	0.530103	0.398538	0.303194	0.474283	0.393124	0	0.436072	0	0.404477	0.333917	0.417031	0.463311	0.463315	0.481205	0.517422	0.457825	0	0.476672	0.484495	0.440579	0.56212	0.359775	0.355593	0.367083	0.373648	0.52668	0.51234	0.314875	0.400178	0.404187	0.40588	0	0.770384	0.440579	0.558523	0.333085	0	0.445899	0.410363	0.459599	0.340231	0.440579
ath-miR172e-5p	0	0.263676	0.391986	0.328736	0.442637	0	0.493429	0.476978	0.371514	0.302018	0.460337	0.336802	0	0.351692	0	0.30387	0.257842	0.451738	0.301068	0.354212	0.458296	0.384549	0.353037	0	0.406925	0.346172	0.392041	0.533184	0.317058	0.26357	0.263676	0.369763	0.407257	0.419227	0.290035	0.374583	0.342305	0.443363	0	0.417972	0.392041	0.455493	0.286143	0	0.45426	0.354981	0.403506	0.334999	0.392041
ath-miR5017-5p	0	0.378529	0.434949	0.507412	0.481634	0	0.719864	0.549965	0.526976	0.45095	0.579917	0.641416	0	0.510032	0	0.366265	0.478403	0.432484	0.446394	0.387473	0.515632	0.450511	0.406531	0	0.353378	0.485663	0.516815	0.635295	0.378625	0.488177	0.378529	0.497289	0.560293	0.607382	0.330294	0.460759	0.35989	0.472398	0	0.479353	0.516815	0.524374	0.42003	0	0.573894	0.543094	0.453764	0.282022	0.516815
ath-miR829-5p	0	0.35755	0.45487	0.342379	0.316841	0	0.63136	0.566397	0.419834	0.287464	0.42533	0.38272	0	0.44438	0	0.360084	0.358414	0.518381	0.46274	0.493034	0.51147	0.475033	0.395487	0	0.443752	0.501123	0.50945	0.516057	0.344618	0.338887	0.35755	0.416885	0.535323	0.583273	0.286953	0.493249	0.381742	0.447495	0	0.476729	0.50945	0.514014	0.36039	0	0.57955	0.381934	0.470052	0.324246	0.50945
ath-miR861-3p	0	0.373446	0.366287	0.379297	0.298941	0	0.447846	0.352467	0.315389	0.406259	0.329021	0.33713	0	0.375434	0	0.353151	0.264614	0.384664	0.305347	0.393188	0.425511	0.374832	0.341881	0	0.330081	0.365354	0.377675	0.397938	0.393049	0.348692	0.373446	0.411821	0.426526	0.4127	0.290401	0.318893	0.32659	0.327979	0	0.357382	0.377675	0.393573	0.250229	0	0.476491	0.400471	0.406322	0.314827	0.377675
ath-miR5634	0	0.392179	0.456527	0.345918	0.656738	0	0.630151	0.573045	0.612455	0.466416	0.652874	0.641937	0	0.43653	0	0.481281	0.404641	0.625993	0.424963	0.489217	0.678424	0.462222	0.42344	0	0.388706	0.501979	0.480516	0.6443	0.391851	0.329003	0.392179	0.346049	0.527608	0.560347	0.365571	0.393227	0.340639	0.524892	0	0.525612	0.480516	0.534795	0.355527	0	0.553731	0.462291	0.619066	0.507087	0.480516
ath-miR845a	0	0	0	0	0	0	0	0	0	0	0	0	0	0	0	0	0	0	0	0	0	0	0	0	0	0	0	0	0	0	0	0	0	0	0	0	0	0	0	0	0	0	0	0	0	0	0	0	0
ath-miR172d-5p	0	0.379527	0.524808	0.496095	0.409976	0	0.547156	0.559118	0.392822	0.329868	0.545569	0.444588	0	0.420683	0	0.443435	0.387627	0.483379	0.472657	0.485751	0.428411	0.531328	0.488019	0	0.545246	0.516841	0.524994	0.55297	0.391589	0.358901	0.379527	0.417709	0.543028	0.568617	0.365795	0.411311	0.422271	0.401828	0	0.479334	0.524994	0.583153	0.325946	0	0.53052	0.448039	0.527479	0.293715	0.524994
ath-miR4228-5p	0	0.34849	0.41383	0.335522	0.31812	0	0.636743	0.549385	0.273232	0.40279	0.519245	0.448026	0	0.433205	0	0.461081	0.427792	0.424488	0.385685	0.462627	0.506965	0.419612	0.424371	0	0.552871	0.44384	0.436647	0.61643	0.533207	0.321428	0.34849	0.367074	0.533758	0.533525	0.291419	0.304738	0.446746	0.504564	0	0.484598	0.436647	0.494416	0.39295	0	0.658603	0.314376	0.527101	0.309548	0.436647
ath-miR5653	0	0.304113	0.345949	0.35491	0.481033	0	0.569155	0.432066	0.318955	0.374549	0.425115	0.539365	0	0.331297	0	0.295094	0.211523	0.43951	0.347008	0.336278	0.552578	0.348749	0.385439	0	0.306513	0.42227	0.384463	0.512125	0.331919	0.317579	0.304113	0.297496	0.49426	0.495794	0.296134	0.331055	0.411963	0.397466	0	0.462292	0.384463	0.424696	0.195665	0	0.568466	0.354951	0.415992	0.185019	0.384463
ath-miR5645d	0	0.321571	0.390493	0.493893	0.278985	0	0.560824	0.523842	0.652461	0.412886	0.410286	0.474936	0	0.304363	0	0.2781	0.407373	0.488537	0.455598	0.398016	0.466386	0.395229	0.411339	0	0.421615	0.476428	0.389942	0.55868	0.423239	0.612103	0.321571	0.437957	0.438447	0.499622	0.233613	0.387885	0.292413	0.392194	0	0.403872	0.389942	0.445083	0.354511	0	0.583249	0.417864	0.42843	0.323523	0.389942
ath-miR391-5p	0	0.319688	0.367232	0.321079	0.408647	0	0.523897	0.436169	0.249248	0.295179	0.409331	0.43812	0	0.336263	0	0.268429	0.304762	0.340479	0.414048	0.530852	0.548134	0.366816	0.365808	0	0.446996	0.346798	0.426452	0.559336	0.261107	0.346003	0.319688	0.332106	0.422667	0.47022	0.27309	0.304716	0.295698	0.437177	0	0.32412	0.426452	0.393403	0.311405	0	0.514494	0.370709	0.441261	0.224857	0.426452
ath-miR841b-5p	0	0.374704	0.391331	0.472628	0.532628	0	0.552226	0.596397	0.48589	0.542445	0.464752	0.534634	0	0.373229	0	0.225305	0.381844	0.464118	0.415781	0.475654	0.500091	0.391257	0.331729	0	0.45947	0.397579	0.433671	0.472069	0.426952	0.277519	0.374704	0.273849	0.425538	0.544373	0.249625	0.339616	0.357215	0.491529	0	0.435239	0.433671	0.418858	0.520637	0	0.583263	0.370062	0.452774	0.378434	0.433671
ath-miR850	0	0.124768	0.154092	0.123116	0.0367792	0	0.203058	0.231247	0.259473	0.0898672	0.129526	0.154282	0	0.141795	0	0.188246	0.17095	0.18891	0.172971	0.157306	0.199959	0.156257	0.134937	0	0.0971917	0.185853	0.202777	0.15645	0.0803776	0.191268	0.124768	0.0929092	0.20348	0.20566	0.201001	0.157064	0.116545	0.247135	0	0.175214	0.202777	0.174754	0.343214	0	0.233379	0.163736	0.250619	0.0523539	0.202777
ath-miR396a-5p	0	0.399801	0.526984	0.425033	0.368268	0	0.631733	0.580579	0.529117	0.365838	0.556089	0.546218	0	0.474776	0	0.568606	0.441532	0.506939	0.506926	0.549926	0.516952	0.549072	0.459507	0	0.518253	0.948835	0.605147	0.653207	0.366541	0.40958	0.399801	0.443337	0.555416	0.619132	0.42789	0.450793	0.454525	0.422143	0	0.533946	0.605147	0.659571	0.43598	0	0.550898	0.488757	0.601443	0.329613	0.605147
ath-miR403-5p	0	0.197831	0.188534	0.17899	0.217477	0	0.367206	0.255581	0.0870766	0.212977	0.234746	0.216053	0	0.201607	0	0.223919	0.188099	0.17663	0.152119	0.170032	0.270378	0.188531	0.185252	0	0.214234	0.175569	0.21084	0.40419	0.20481	0.171707	0.197831	0.138588	0.183094	0.235553	0.148623	0.177858	0.134855	0.230705	0	0.156998	0.21084	0.209556	0.139177	0	0.387789	0.225705	0.189204	0.219355	0.21084
ath-miR169n	0	0.381325	0.495156	0.371662	0.621778	0	0.69422	0.670099	0.506339	0.364701	0.67779	0.467681	1	0.503797	0	0.481363	0.37447	0.526019	0.608439	0.453147	0.630415	0.50519	0.548883	0	0.509108	0.556042	0.55254	0.757671	0.359237	0.331271	0.381325	0.391253	0.73857	0.613636	0.519341	0.487566	0.475966	0.524647	0	0.604501	0.55254	0.614865	0.348342	0	0.556345	0.52669	0.69203	0.362689	0.55254
ath-miR401	0	0.2683	0.303591	0.332008	0.333902	0	0.453547	0.297751	0.378457	0.325189	0.317334	0.336598	0	0.323946	0	0.343164	0.307392	0.364889	0.33409	0.33603	0.303227	0.304407	0.309059	0	0.326209	0.329914	0.354191	0.456118	0.32617	0.230213	0.2683	0.427307	0.415127	0.308696	0.272233	0.351974	0.314832	0.307289	0	0.373718	0.354191	0.324305	0.221565	0	0.349552	0.415604	0.467517	0.193625	0.354191
ath-miR861-5p	0	0	0	0	0	0	0	0	0	0	0	0	0	0	0	0	0	0	0	0	0	0	0	0	0	0	0	0	0	0	0	0	0	0	0	0	0	0	0	0	0	0	0	0	0	0	0	0	0
ath-miR5663-5p	0	0.378983	0.435718	0.486128	0.365311	0	0.51064	0.552601	0.388364	0.37627	0.512327	0.492329	0	0.400812	0	0.343201	0.374532	0.478694	0.48594	0.507556	0.463695	0.447716	0.369264	0	0.558227	0.409935	0.488017	0.44849	0.445343	0.456678	0.378983	0.326532	0.537465	0.49597	0.355075	0.428561	0.489111	0.449211	0	0.461693	0.488017	0.452383	0.314518	0	0.394899	0.396852	0.450665	0.371203	0.488017
ath-miR5649a	0	0	0	0	0	0	0	0	0	0	0	0	0	0	0	0	0	0	0	0	0	0	0	0	0	0	0	0	0	0	0	0	0	0	0	0	0	0	0	0	0	0	0	0	0	0	0	0	0
ath-miR8170-5p	0	0.349105	0.435434	0.339069	0.563614	0	0.583122	0.466364	0.575971	0.435799	0.538336	0.516603	0	0.367043	0	0.468521	0.287998	0.309206	0.341353	0.45601	0.463962	0.42393	0.329965	0	0.451852	0.4936	0.526172	0.656852	0.456098	0.344278	0.349105	0.453696	0.483096	0.566347	0.342281	0.485479	0.24365	0.525991	0	0.523541	0.526172	0.457753	0.437555	0	0.549236	0.419796	0.384767	0.30536	0.526172
ath-miR447a-3p	0	0.0538475	0.0608094	0.0560466	0.043583	0	0.111247	0.0746604	0.0279182	0.0666888	0.0410834	0.0700738	0	0.0568252	0	0.04602	0.0379919	0.0552616	0.0804996	0.07568	0.0778482	0.0571264	0.0701658	0	0.0626073	0.054	0.0621015	0.0733602	0.0641315	0.0537055	0.0538475	0.0514302	0.0836166	0.0765528	0.0457638	0.0432933	0.0422268	0.046135	0	0.0752507	0.0621015	0.0616304	0.0669675	0	0.0870249	0.0642565	0.0683581	0.0529058	0.0621015
ath-miR162a-5p	0	0.306881	0.393544	0.307434	0.396699	0	0.591866	0.454336	0.544835	0.376583	0.464196	0.464792	0	0.426662	0	0.465841	0.406537	0.451018	0.398709	0.467495	0.492416	0.399434	0.391074	0	0.389264	0.437463	0.502923	0.553321	0.291131	0.419131	0.306881	0.345587	0.445881	0.496667	0.38381	0.412005	0.383158	0.411387	0	0.446174	0.502923	0.514429	0.577495	0	0.550393	0.455071	0.557255	0.398207	0.502923
ath-miR169i	0	0.381325	0.495156	0.371662	0.621778	0	0.69422	0.670099	0.506339	0.364701	0.67779	0.467681	1	0.503797	0	0.481363	0.37447	0.526019	0.608439	0.453147	0.630415	0.50519	0.548883	0	0.509108	0.556042	0.55254	0.757671	0.359237	0.331271	0.381325	0.391253	0.73857	0.613636	0.519341	0.487566	0.475966	0.524647	0	0.604501	0.55254	0.614865	0.348342	0	0.556345	0.52669	0.69203	0.362689	0.55254
ath-miR5657	0	0.363459	0.399456	0.570043	0.594508	0	0.582777	0.504072	0.639561	0.338516	0.532518	0.478378	0	0.405659	0	0.251044	0.342651	0.378002	0.447645	0.436203	0.594542	0.401888	0.389368	0	0.331341	0.42905	0.558023	0.478075	0.397779	0.455462	0.363459	0.344583	0.467397	0.535461	0.311709	0.409758	0.307362	0.455007	0	0.400452	0.558023	0.483559	0.449589	0	0.472971	0.399526	0.517119	0.220876	0.558023
ath-miR831-3p	0	0.510551	0.527709	0.484123	0.458011	0	0.710787	0.671977	0.390915	0.445185	0.668014	0.611621	0	0.528328	0	0.509839	0.443948	0.499099	0.57703	0.594667	0.624949	0.52718	0.509313	0	0.521906	0.512088	0.540191	0.612111	0.446262	0.349521	0.510551	0.405709	0.644946	0.644243	0.401407	0.478749	0.473877	0.486119	0	0.571393	0.540191	0.651216	0.4228	0	0.628695	0.552854	0.595432	0.312181	0.540191
ath-miR5628	0	0.231645	0.28247	0.406235	0.238574	0	0.449136	0.358487	0.232337	0.310204	0.294368	0.344672	0	0.245522	0	0.328028	0.30292	0.362539	0.22081	0.365637	0.414457	0.273829	0.305482	0	0.403027	0.264553	0.267897	0.424736	0.206241	0.45252	0.231645	0.239572	0.361883	0.348008	0.270231	0.306809	0.238232	0.387353	0	0.356198	0.267897	0.297023	0.313177	0	0.316466	0.207645	0.401565	0.135781	0.267897
ath-miR393a-3p	0	0.342751	0.378414	0.398786	0.262562	0	0.47182	0.497702	0.545332	0.430845	0.422193	0.434323	0	0.402957	0	0.349673	0.354958	0.341654	0.401701	0.461391	0.437636	0.382315	0.356895	0	0.341218	0.464223	0.430247	0.516977	0.483804	0.296091	0.342751	0.401274	0.42349	0.476984	0.308976	0.356288	0.383455	0.439206	0	0.442822	0.430247	0.408738	0.417347	0	0.429315	0.356016	0.506766	0.367265	0.430247
ath-miR398b-5p	0	0.31615	0.485625	0.431936	0.440126	0	0.596715	0.559605	0.5001	0.313986	0.544773	0.440928	0	0.437595	0	0.385852	0.372998	0.486946	0.42516	0.444033	0.525546	0.481621	0.477922	0	0.401214	0.455128	0.511147	0.57927	0.387213	0.360074	0.31615	0.378884	0.540554	0.58056	0.320039	0.413504	0.324844	0.454075	0	0.445063	0.511147	0.553554	0.310843	0	0.477112	0.409908	0.45316	0.269454	0.511147
ath-miR858a	0	0.364636	0.494335	0.468756	0.493784	0	0.586876	0.614471	0.415088	0.310257	0.544244	0.511157	0	0.512401	0	0.539741	0.483043	0.530259	0.513749	0.554849	0.550008	0.522059	0.51003	0	0.498052	0.562946	0.611496	0.625883	0.353026	0.300164	0.364636	0.408201	0.501276	0.660298	0.520454	0.446572	0.4372	0.432437	0	0.56592	0.611496	0.579722	0.441377	0	0.59123	0.543324	0.701473	0.364029	0.611496
ath-miR5659	0	0	0	0	0	0	0	0	0	0	0	0	0	0	0	0	0	0	0	0	0	0	0	0	0	0	0	0	0	0	0	0	0	0	0	0	0	0	0	0	0	0	0	0	0	0	0	0	0
ath-miR2112-5p	0	0.31968	0.350882	0.290013	0.517508	0	0.532994	0.48553	0.391534	0.415617	0.486671	0.566222	0	0.398922	0	0.280417	0.381264	0.345226	0.430887	0.364852	0.422891	0.355309	0.418766	0	0.457199	0.407314	0.43649	0.613572	0.453585	0.361692	0.31968	0.381342	0.416324	0.452037	0.197708	0.316776	0.254809	0.374382	0	0.407909	0.43649	0.408421	0.322828	0	0.421204	0.344261	0.405061	0.161439	0.43649
ath-miR780.2	0	0.307225	0.362814	0.370347	0.290703	0	0.450682	0.384475	0.301824	0.305295	0.431195	0.282601	0	0.386231	0	0.313441	0.280594	0.348272	0.348195	0.363877	0.378446	0.37865	0.343199	0	0.402586	0.365673	0.354003	0.374108	0.333521	0.318291	0.307225	0.329511	0.360108	0.440301	0.229054	0.418566	0.260913	0.338813	0	0.424407	0.354003	0.409756	0.282515	0	0.398737	0.367502	0.361086	0.227364	0.354003
ath-miR833a-3p	0	0.287256	0.313052	0.305391	0.351091	0	0.413144	0.388351	0.315905	0.420239	0.358283	0.247325	0	0.358329	0	0.28149	0.236335	0.305325	0.298671	0.347297	0.488453	0.309036	0.274965	0	0.367947	0.301696	0.36586	0.437357	0.334651	0.251874	0.287256	0.297277	0.410568	0.358655	0.236159	0.254758	0.350222	0.317374	0	0.376764	0.36586	0.322902	0.232341	0	0.45757	0.375501	0.40311	0.206502	0.36586
ath-miR393b-5p	0	0.364637	0.437883	0.400243	0.31154	0	0.615552	0.550031	0.522079	0.347111	0.476026	0.515276	0	0.539389	0	0.495453	0.444838	0.609778	0.514739	0.510763	0.492595	0.467036	0.390496	0	0.366155	0.486252	0.52814	0.633652	0.3479	0.278276	0.364637	0.45842	0.54343	0.60759	0.459079	0.435752	0.437934	0.454377	0	0.50799	0.52814	0.500817	0.449133	0	0.65551	0.484209	0.624044	0.325452	0.52814
ath-miR417	0	0.298672	0.39421	0.3994	0.278327	0	0.476818	0.447768	0.374672	0.353779	0.40912	0.376142	0	0.33378	0	0.32781	0.294704	0.367596	0.312744	0.39677	0.378368	0.401885	0.380613	0	0.389341	0.387113	0.38708	0.502976	0.23769	0.345218	0.298672	0.255287	0.387008	0.44865	0.279287	0.361885	0.266492	0.331096	0	0.381427	0.38708	0.430762	0.319212	0	0.414728	0.351953	0.400357	0.233389	0.38708
ath-miR857	0	0.218966	0.317343	0.345516	0.18833	0	0.421659	0.323428	0.27964	0.180506	0.30607	0.312466	0	0.272238	0	0.214566	0.283144	0.283671	0.332565	0.361893	0.311113	0.315309	0.331503	0	0.37875	0.315428	0.333098	0.393151	0.193834	0.244118	0.218966	0.248901	0.386618	0.390609	0.230484	0.292793	0.29843	0.305986	0	0.297466	0.333098	0.316437	0.355332	0	0.335742	0.305616	0.381447	0.269863	0.333098
ath-miR5020c	0	0.383803	0.511987	0.583601	0.539032	0	0.665453	0.489263	0.523639	0.373455	0.60965	0.570877	0	0.503047	0	0.593456	0.391931	0.50557	0.432401	0.55655	0.531253	0.509951	0.561092	0	0.566961	0.516544	0.453077	0.676933	0.46456	0.448699	0.383803	0.5655	0.577891	0.622075	0.395732	0.516745	0.454959	0.569331	0	0.564384	0.453077	0.540612	0.43728	0	0.628775	0.571417	0.594613	0.369305	0.453077
ath-miR395b	0	0.945419	0.375088	0.301922	0.22969	0	0.383965	0.394076	0.298965	0.399662	0.344723	0.354747	0	0.44418	0	0.338442	0.308647	0.36708	0.384682	0.386356	0.367267	0.382242	0.336463	0	0.388424	0.389379	0.374839	0.407904	0.34309	0.306378	0.945419	0.320791	0.426979	0.445987	0.260087	0.31544	0.311934	0.339003	0	0.390985	0.374839	0.403714	0.297233	0	0.435111	0.367415	0.372367	0.266743	0.374839
ath-miR420	0	0	0	0	0	0	0	0	0	0	0	0	0	0	0	0	0	0	0	0	0	0	0	0	0	0	0	0	0	0	0	0	0	0	0	0	0	0	0	0	0	0	0	0	0	0	0	0	0
ath-miR1886.3	0	0.352916	0.437893	0.434313	0.38678	0	0.57271	0.494261	0.525086	0.383344	0.503395	0.483186	0	0.480004	0	0.426116	0.323784	0.434671	0.395477	0.460727	0.472939	0.460199	0.380268	0	0.366784	0.504251	0.590798	0.407941	0.380556	0.27832	0.352916	0.356075	0.460181	0.554936	0.35115	0.397596	0.231513	0.537574	0	0.506824	0.590798	0.559916	0.370601	0	0.455986	0.419782	0.531951	0.290135	0.590798
ath-miR773b-3p	0	0.373357	0.467116	0.467247	0.397526	0	0.549533	0.503025	0.366922	0.372641	0.53277	0.381493	0	0.401541	0	0.384719	0.367643	0.43759	0.458618	0.483847	0.508077	0.476198	0.449185	0	0.52862	0.422079	0.437348	0.497733	0.328054	0.354278	0.373357	0.417235	0.481229	0.515572	0.302788	0.367219	0.405277	0.404853	0	0.411513	0.437348	0.499572	0.295607	0	0.493761	0.438314	0.449343	0.268624	0.437348
ath-miR8167f	0	0.388808	0.318685	0.426696	0.31305	0	0.425583	0.400268	0.334144	0.470312	0.342207	0.418395	0	0.545156	0	0.324197	0.245221	0.182686	0.365098	0.427838	0.401774	0.314056	0.310222	0	0.529407	0.332757	0.344183	0.61831	0.388497	0.301898	0.388808	0.381934	0.477834	0.433872	0.216061	0.30821	0.372254	0.408907	0	0.291896	0.344183	0.328156	0.194337	0	0.343479	0.335994	0.339462	0.164854	0.344183
ath-miR2111b-5p	0	0.2887	0.379211	0.279193	0.346898	0	0.351152	0.422751	0.293519	0.271601	0.393473	0.314271	0	0.343037	0	0.29634	0.270874	0.339997	0.367262	0.38615	0.41963	0.404037	0.356798	0	0.377103	0.412595	0.360403	0.400486	0.307076	0.364682	0.2887	0.287809	0.418354	0.448829	0.320555	0.309494	0.298332	0.335936	0	0.366938	0.360403	0.431791	0.269561	0	0.392876	0.373695	0.424571	0.228769	0.360403
ath-miR166b-5p	0	0.196349	0.297107	0.311316	0.295181	0	0.423723	0.305155	0.588837	0.277946	0.42507	0.288146	0	0.161702	0	0.216533	0.238318	0.443362	0.297903	0.356968	0.454701	0.312003	0.328588	0	0.308136	0.403486	0.395342	0.550282	0.227333	0.262485	0.196349	0.252533	0.456488	0.346786	0.20954	0.379925	0.392384	0.240957	0	0.397843	0.395342	0.349514	0.319253	0	0.643721	0.304015	0.33841	0.232659	0.395342
ath-miR831-5p	0	0.385506	0.421861	0.33165	0.330687	0	0.602763	0.544787	0.278606	0.33778	0.490365	0.415144	0	0.407505	0	0.425081	0.446485	0.412644	0.452358	0.525596	0.516349	0.440402	0.424071	0	0.468099	0.424412	0.463292	0.565502	0.501333	0.402259	0.385506	0.38797	0.507058	0.545636	0.312603	0.350614	0.379298	0.345933	0	0.487682	0.463292	0.520203	0.493267	0	0.535095	0.389746	0.490981	0.292111	0.463292
ath-miR844-5p	0	0.208343	0.244285	0.229389	0.206003	0	0.252079	0.325019	0.206835	0.186747	0.203689	0.313267	0	0.230555	0	0.202584	0.190612	0.187865	0.233533	0.265565	0.266099	0.242708	0.24328	0	0.204643	0.286576	0.279066	0.318346	0.214068	0.243255	0.208343	0.223089	0.373353	0.278814	0.217634	0.22327	0.255412	0.276957	0	0.247083	0.279066	0.248093	0.228544	0	0.319996	0.239327	0.305275	0.173402	0.279066
ath-miR854c	0	0.376666	0.530673	0.555537	0.423052	0	0.588299	0.581186	0.383519	0.372896	0.548271	0.39145	0	0.396628	0	0.363361	0.395088	0.433051	0.507189	0.452816	0.572724	0.535091	0.511929	0	0.485031	0.514313	0.513111	0.5591	0.371232	0.301331	0.376666	0.445798	0.566677	0.606885	0.38906	0.421288	0.320508	0.520465	0	0.458849	0.513111	0.598637	0.357121	0	0.497458	0.458603	0.549743	0.249095	0.513111
ath-miR169e	0	0.394882	0.520512	0.411295	0.479099	0	0.707186	0.585552	0.47507	0.33871	0.659164	0.525817	0	0.508214	0	0.559584	0.453119	0.551874	0.626865	0.504227	0.595417	0.537862	0.549633	0	0.506899	0.594625	0.557789	0.696348	0.357444	0.387884	0.394882	0.411997	0.683635	0.673816	0.48737	0.508279	0.388111	0.512668	0	0.605761	0.557789	0.652772	0.405013	0	0.575523	0.545901	0.690206	0.36361	0.557789
ath-miR5014a-3p	0	0.280918	0.33789	0.37427	0.337165	0	0.477265	0.426807	0.370134	0.331829	0.381443	0.48985	0	0.345134	0	0.373178	0.302513	0.383502	0.32126	0.422992	0.407427	0.35225	0.340322	0	0.386447	0.37477	0.432829	0.42894	0.381288	0.34028	0.280918	0.300946	0.345831	0.446763	0.365251	0.413895	0.321816	0.423419	0	0.395671	0.432829	0.404698	0.367319	0	0.424324	0.325178	0.519017	0.186562	0.432829
ath-miR856	0	0.370441	0.431308	0.407212	0.293555	0	0.55713	0.529531	0.362719	0.481216	0.449871	0.400925	0	0.429725	0	0.296644	0.345554	0.35629	0.473672	0.499307	0.440278	0.428434	0.47102	0	0.521437	0.466123	0.486036	0.460133	0.361843	0.429606	0.370441	0.387377	0.509117	0.586816	0.295031	0.417963	0.368902	0.426289	0	0.483278	0.486036	0.458897	0.429452	0	0.418999	0.332422	0.404376	0.358858	0.486036
ath-miR5996	0	0	0	0	0	0	0	0	0	0	0	0	0	0	0	0	0	0	0	0	0	0	0	0	0	0	0	0	0	0	0	0	0	0	0	0	0	0	0	0	0	0	0	0	0	0	0	0	0
ath-miR848	0	0	0	0	0	0	0	0	0	0	0	0	0	0	0	0	0	0	0	0	0	0	0	0	0	0	0	0	0	0	0	0	0	0	0	0	0	0	0	0	0	0	0	0	0	0	0	0	0
ath-miR8177	0	0.35041	0.387285	0.305023	0.240075	0	0.485513	0.540295	0.291484	0.347029	0.196306	0.362347	0	0.486501	0	0.47144	0.505838	0.540209	0.441164	0.428246	0.487559	0.433203	0.336843	0	0.299129	0.525035	0.626594	0.527667	0.37023	0.190072	0.35041	0.271627	0.486377	0.545482	0.456775	0.391512	0.400921	0.424343	0	0.452908	0.626594	0.460889	0.492555	0	0.524978	0.533928	0.735334	0.182343	0.626594
ath-miR8167b	0	0.388808	0.318685	0.426696	0.31305	0	0.425583	0.400268	0.334144	0.470312	0.342207	0.418395	0	0.545156	0	0.324197	0.245221	0.182686	0.365098	0.427838	0.401774	0.314056	0.310222	0	0.529407	0.332757	0.344183	0.61831	0.388497	0.301898	0.388808	0.381934	0.477834	0.433872	0.216061	0.30821	0.372254	0.408907	0	0.291896	0.344183	0.328156	0.194337	0	0.343479	0.335994	0.339462	0.164854	0.344183
ath-miR5640	0	0.321373	0.409554	0.446809	0.305064	0	0.519619	0.462424	0.354333	0.340012	0.395214	0.349051	0	0.391658	0	0.348102	0.307726	0.450252	0.411936	0.393816	0.458354	0.407399	0.45946	0	0.396834	0.412327	0.444821	0.451012	0.403968	0.304369	0.321373	0.357911	0.500705	0.475636	0.336814	0.325198	0.346473	0.380023	0	0.451805	0.444821	0.423828	0.289228	0	0.492968	0.370643	0.526076	0.319245	0.444821
ath-miR846-5p	0	0.244787	0.302717	0.366692	0.251582	0	0.46771	0.287788	0.495695	0.226028	0.299849	0.508369	0	0.308579	0	0.254147	0.307112	0.434044	0.343903	0.342839	0.38568	0.308109	0.273629	0	0.307019	0.328247	0.326157	0.504016	0.294206	0.221028	0.244787	0.314709	0.452849	0.441117	0.216606	0.269478	0.366329	0.345721	0	0.312931	0.326157	0.342025	0.389385	0	0.471635	0.298133	0.354303	0.247337	0.326157
ath-miR5639-3p	0	0	0	0	0	0	0	0	0	0	0	0	0	0	0	0	0	0	0	0	0	0	0	0	0	0	0	0	0	0	0	0	0	0	0	0	0	0	0	0	0	0	0	0	0	0	0	0	0
ath-miR825	0	0.449589	0.499477	0.498792	0.409145	0	0.548511	0.533016	0.463018	0.409825	0.463875	0.464137	0	0.571223	0	0.542719	0.47128	0.478504	0.56138	0.585374	0.540803	0.515186	0.493009	0	0.358512	0.515765	0.723367	0.572406	0.436991	0.573301	0.449589	0.543103	0.676025	0.63077	0.526931	0.473611	0.382588	0.522514	0	0.462222	0.723367	0.573764	0.445869	0	0.538957	0.567474	0.700213	0.311444	0.723367
ath-miR828	0	0.341393	0.456758	0.403657	0.383261	0	0.55298	0.531215	0.344986	0.294061	0.48547	0.468478	0	0.410563	0	0.518239	0.442716	0.490923	0.459666	0.559395	0.522734	0.487834	0.432584	0	0.372497	0.533615	0.597279	0.573114	0.333856	0.328218	0.341393	0.444306	0.477694	0.623129	0.374953	0.405843	0.388538	0.441679	0	0.493848	0.597279	0.523675	0.395165	0	0.586727	0.493588	0.602808	0.344139	0.597279
ath-miR822-3p	0	0.299325	0.343129	0.428838	0.281348	0	0.519937	0.457766	0.251171	0.304162	0.411859	0.339951	0	0.427567	0	0.22875	0.293815	0.387794	0.347846	0.400911	0.431042	0.333641	0.323142	0	0.363491	0.279195	0.359471	0.370972	0.413504	0.285707	0.299325	0.32908	0.54841	0.423544	0.288776	0.383153	0.33302	0.470495	0	0.313867	0.359471	0.426418	0.378775	0	0.374932	0.317627	0.366727	0.264409	0.359471
ath-miR839-5p	0	0.105008	0.138405	0.132759	0.149222	0	0.292811	0.179409	0.172613	0.116321	0.087844	0.384206	0	0.157666	0	0.146934	0.0886707	0.184547	0.115718	0.184309	0.154439	0.142998	0.10806	0	0.160429	0.212912	0.226846	0.198522	0.178421	0.107798	0.105008	0.149598	0.1925	0.144322	0.13089	0.118475	0.167391	0.144489	0	0.154902	0.226846	0.155188	0.216806	0	0.186355	0.146995	0.300142	0.0539244	0.226846
ath-miR5024-5p	0	0.20755	0.228622	0.331794	0.104657	0	0.252953	0.228091	0.343968	0.23068	0.236231	0.294899	0	0.182324	0	0.134829	0.297795	0.213078	0.227842	0.241027	0.285523	0.235597	0.207346	0	0.192586	0.178911	0.24059	0.152138	0.146513	0.168909	0.20755	0.211012	0.223784	0.189123	0.194685	0.263045	0.194853	0.272273	0	0.187391	0.24059	0.223265	0.334651	0	0.207894	0.177894	0.390241	0.153669	0.24059
ath-miR399e	0	0.370888	0.445963	0.435945	0.48057	0	0.517692	0.4823	0.401975	0.393547	0.464345	0.419363	0	0.348288	0	0.403031	0.345623	0.439315	0.367048	0.43327	0.487937	0.463656	0.413446	0	0.431593	0.461726	0.463293	0.550352	0.306569	0.358229	0.370888	0.370684	0.425947	0.538408	0.342311	0.399582	0.378754	0.389497	0	0.4705	0.463293	0.522345	0.309938	0	0.455968	0.418336	0.479087	0.278307	0.463293
ath-miR447c-5p	0	0	0	0	0	0	0	0	0	0	0	0	0	0	0	0	0	0	0	0	0	0	0	0	0	0	0	0	0	0	0	0	0	0	0	0	0	0	0	0	0	0	0	0	0	0	0	0	0
ath-miR4227	0	0.36644	0.424972	0.527274	0.369655	0	0.692643	0.548829	0.417394	0.434938	0.519244	0.472095	0	0.411452	0	0.298125	0.298256	0.422627	0.441025	0.463717	0.435252	0.408182	0.473593	0	0.499157	0.385565	0.40851	0.527351	0.451513	0.457892	0.36644	0.343952	0.556409	0.513439	0.331303	0.454109	0.410738	0.530194	0	0.4776	0.40851	0.458385	0.319249	0	0.511535	0.405415	0.473555	0.338509	0.40851
ath-miR160b	0	0.350622	0.423344	0.410738	0.445332	0	0.561823	0.531567	0.238863	0.27553	0.467328	0.498398	0	0.682094	0	0.452119	0.530605	0.395052	0.479815	0.53487	0.535346	0.452082	0.457645	0	0.421001	0.4923	0.612579	0.599044	0.412156	0.248473	0.350622	0.327262	0.555527	0.595137	0.607688	0.391638	0.38257	0.451402	0	0.486094	0.612579	0.509762	0.511419	0	0.571432	0.510149	0.807165	0.278652	0.612579
ath-miR833a-5p	0	0.255156	0.269488	0.249411	0.241195	0	0.359223	0.372187	0.345966	0.253995	0.209208	0.472184	0	0.178394	0	0.300683	0.383322	0.450095	0.294664	0.346745	0.347833	0.29434	0.215743	0	0.22479	0.294834	0.359376	0.443818	0.289583	0.252483	0.255156	0.316189	0.389191	0.401209	0.198888	0.299617	0.1494	0.249707	0	0.397156	0.359376	0.302478	0.349431	0	0.49413	0.327409	0.389321	0.148081	0.359376
ath-miR398c-3p	0	0.197767	0.256615	0.354547	0.249282	0	0.360496	0.274408	0.223036	0.270982	0.365418	0.35557	0	0.312522	0	0.256897	0.248719	0.384331	0.283251	0.264184	0.28181	0.267166	0.354787	0	0.295981	0.297698	0.344543	0.437727	0.250173	0.221375	0.197767	0.256775	0.321112	0.350378	0.296366	0.240134	0.250767	0.259255	0	0.251535	0.344543	0.299905	0.271054	0	0.418021	0.274787	0.411679	0.261062	0.344543
ath-miR2933a	0	0.281585	0.314964	0.302767	0.213208	0	0.427134	0.371214	0.303874	0.298291	0.354149	0.309375	0	0.326032	0	0.270357	0.269718	0.297218	0.355369	0.349036	0.495497	0.308893	0.283559	0	0.352775	0.309434	0.381798	0.356037	0.328704	0.263168	0.281585	0.296205	0.397514	0.402865	0.221841	0.26408	0.422909	0.314079	0	0.297211	0.381798	0.339024	0.248474	0	0.393151	0.32298	0.337833	0.254517	0.381798
ath-miR8170-3p	0	0.30259	0.395702	0.381295	0.532826	0	0.553447	0.491473	0.47347	0.297578	0.487145	0.431478	0	0.312685	0	0.357852	0.281176	0.319795	0.400227	0.424521	0.501377	0.393266	0.360105	0	0.383438	0.424314	0.472362	0.550765	0.350812	0.307397	0.30259	0.384967	0.520545	0.491487	0.300046	0.446134	0.362425	0.44861	0	0.384624	0.472362	0.441591	0.315339	0	0.515177	0.373203	0.411848	0.260515	0.472362
ath-miR160a-3p	0	0	0	0	0	0	0	0	0	0	0	0	0	0	0	0	0	0	0	0	0	0	0	0	0	0	0	0	0	0	0	0	0	0	0	0	0	0	0	0	0	0	0	0	0	0	0	0	0
ath-miR172b-3p	0	0.385917	0.557354	0.490362	0.438378	0	0.594864	0.638707	0.449239	0.343986	0.605267	0.455927	0	0.522484	0	0.51307	0.458924	0.502209	0.49724	0.56542	0.575798	0.591982	0.47567	0	0.524224	0.56341	0.622885	0.610917	0.380253	0.385025	0.385917	0.402929	0.535387	0.635207	0.455669	0.455695	0.38968	0.510254	0	0.542551	0.622885	0.632183	0.429904	0	0.505158	0.530438	0.610792	0.326081	0.622885
ath-miR822-5p	0	0	0	0	0	0	0	0	0	0	0	0	0	0	0	0	0	0	0	0	0	0	0	0	0	0	0	0	0	0	0	0	0	0	0	0	0	0	0	0	0	0	0	0	0	0	0	0	0
ath-miR390b-3p	0	0.348831	0.403752	0.470799	0.536272	0	0.494574	0.544591	0.351945	0.338951	0.497429	0.634409	0	0.43861	0	0.440637	0.469569	0.452158	0.368061	0.505655	0.491337	0.409647	0.378589	0	0.462614	0.400684	0.486882	0.560514	0.401668	0.380109	0.348831	0.379519	0.406964	0.523005	0.351746	0.36649	0.433469	0.48215	0	0.484641	0.486882	0.470016	0.493872	0	0.383819	0.517724	0.655143	0.473374	0.486882
ath-miR164a	0	0.334223	0.398793	0.288195	0.175265	0	0.468148	0.439498	0.355801	0.303818	0.327985	0.330243	0	0.37484	0	0.400348	0.38349	0.470182	0.382589	0.367276	0.379615	0.421217	0.384205	0	0.351616	0.43063	0.614481	0.41472	0.289677	0.290365	0.334223	0.331539	0.396515	0.463449	0.364259	0.334207	0.322896	0.359303	0	0.426325	0.614481	0.502232	0.331348	0	0.522162	0.388776	0.468254	0.292434	0.614481
ath-miR851-3p	0	0.384275	0.347423	0.366303	0.514866	0	0.716707	0.544288	0.336221	0.380752	0.531604	0.310861	0	0.377499	0	0.250761	0.336678	0.275017	0.282849	0.414009	0.467107	0.351225	0.299919	0	0.469752	0.265247	0.363272	0.649934	0.483368	0.335742	0.384275	0.259915	0.491043	0.390769	0.301234	0.346583	0.476413	0.449971	0	0.445024	0.363272	0.325453	0.493368	0	0.481255	0.401783	0.429823	0.305113	0.363272
ath-miR837-5p	0	0.387656	0.514979	0.478932	0.448628	0	0.642247	0.601995	0.501713	0.363272	0.614364	0.546304	0	0.455077	0	0.536216	0.413475	0.499685	0.533694	0.545222	0.544746	0.526827	0.504228	0	0.532013	0.637439	0.475976	0.649195	0.428336	0.481746	0.387656	0.517059	0.54164	0.607458	0.3466	0.435558	0.44779	0.504156	0	0.544629	0.475976	0.637267	0.405819	0	0.549766	0.525242	0.514947	0.302447	0.475976
ath-miR844-3p	0	0.21225	0.285807	0.19387	0.199203	0	0.42986	0.347493	0.405603	0.31843	0.457059	0.310262	0	0.216298	0	0.237315	0.445083	0.299341	0.414095	0.316317	0.335031	0.280199	0.300626	0	0.253974	0.327641	0.386633	0.378362	0.183368	0.331516	0.21225	0.203749	0.387661	0.403447	0.297823	0.293922	0.302856	0.227509	0	0.399371	0.386633	0.362561	0.249059	0	0.311958	0.219662	0.412791	0.143496	0.386633
ath-miR5028	0	0.347726	0.359273	0.373419	0.381731	0	0.582966	0.444894	0.317123	0.345121	0.489674	0.443667	0	0.374922	0	0.232045	0.264581	0.290182	0.371213	0.470405	0.447992	0.362539	0.380423	0	0.370809	0.476245	0.46167	0.54719	0.349932	0.47746	0.347726	0.348798	0.541747	0.422267	0.254363	0.325504	0.459623	0.447694	0	0.32724	0.46167	0.384425	0.409685	0	0.548226	0.385944	0.45305	0.288765	0.46167
ath-miR156d-5p	0	0.398576	0.482114	0.502081	0.365189	0	0.590027	0.556203	0.346795	0.337164	0.510648	0.491107	0	0.445607	0	0.454918	0.422494	0.509622	0.482314	0.516433	0.505181	0.499316	0.415161	0	0.479991	0.499508	0.476524	0.61554	0.385447	0.38669	0.398576	0.40575	0.566668	0.564969	0.378446	0.488545	0.395439	0.420584	0	1	0.476524	0.534569	0.400356	0	0.516076	0.453776	0.585375	0.453358	0.476524
ath-miR169j	0	0.381325	0.495156	0.371662	0.621778	0	0.69422	0.670099	0.506339	0.364701	0.67779	0.467681	1	0.503797	0	0.481363	0.37447	0.526019	0.608439	0.453147	0.630415	0.50519	0.548883	0	0.509108	0.556042	0.55254	0.757671	0.359237	0.331271	0.381325	0.391253	0.73857	0.613636	0.519341	0.487566	0.475966	0.524647	0	0.604501	0.55254	0.614865	0.348342	0	0.556345	0.52669	0.69203	0.362689	0.55254
ath-miR319c	0	0.375952	0.487306	0.611497	0.614478	0	0.627052	0.560731	0.419108	0.453787	0.602423	0.666373	0	0.547655	0	0.614251	0.500857	0.629849	0.526058	0.612201	0.631477	0.525289	0.523743	0	0.49597	0.605648	0.620464	0.664072	0.411245	0.433009	0.375952	0.469534	0.558721	0.737371	0.577979	0.467493	0.512251	0.436227	0	0.595056	0.620464	0.609197	0.486984	0	0.69021	0.534927	0.741939	0.379168	0.620464
ath-miR835-5p	0	0.381848	0.399339	0.351675	0.285529	0	0.499211	0.496553	0.310938	0.423521	0.361135	0.310119	0	0.399922	0	0.373679	0.382654	0.508345	0.415233	0.450224	0.424213	0.416555	0.366252	0	0.426525	0.400151	0.413219	0.481016	0.387018	0.355124	0.381848	0.402309	0.478041	0.523601	0.255345	0.294375	0.556393	0.39744	0	0.430844	0.413219	0.452487	0.387342	0	0.596976	0.475981	0.399809	0.297183	0.413219
ath-miR164c-5p	0	0.331279	0.405745	0.30304	0.188239	0	0.474633	0.451135	0.351171	0.284383	0.358427	0.35165	0	0.367533	0	0.412589	0.374808	0.463072	0.391809	0.38668	0.392418	0.43115	0.39379	0	0.373394	0.431523	0.587119	0.409889	0.291033	0.310531	0.331279	0.33304	0.394898	0.462783	0.360494	0.345723	0.352324	0.356826	0	0.440536	0.587119	0.506224	0.329343	0	0.50071	0.389481	0.460348	0.28652	0.587119
ath-miR5645e	0	0.321571	0.390493	0.493893	0.278985	0	0.560824	0.523842	0.652461	0.412886	0.410286	0.474936	0	0.304363	0	0.2781	0.407373	0.488537	0.455598	0.398016	0.466386	0.395229	0.411339	0	0.421615	0.476428	0.389942	0.55868	0.423239	0.612103	0.321571	0.437957	0.438447	0.499622	0.233613	0.387885	0.292413	0.392194	0	0.403872	0.389942	0.445083	0.354511	0	0.583249	0.417864	0.42843	0.323523	0.389942
ath-miR156c-3p	0	0.247505	0.318622	0.139655	0.246869	0	0.472355	0.427235	0.317627	0.336778	0.342226	0.550426	0	0.457745	0	0.374958	0.426977	0.411027	0.285218	0.218675	0.453468	0.323169	0.218517	0	0.278441	0.33746	0.618588	0.577351	0.265551	0.240116	0.247505	0.223093	0.348435	0.473882	0.268025	0.256865	0.379627	0.399898	0	0.397985	0.618588	0.34739	0.321246	0	0.549486	0.33377	0.452176	0.343195	0.618588
ath-miR5649b	0	0	0	0	0	0	0	0	0	0	0	0	0	0	0	0	0	0	0	0	0	0	0	0	0	0	0	0	0	0	0	0	0	0	0	0	0	0	0	0	0	0	0	0	0	0	0	0	0
ath-miR5632-3p	0	0	0	0	0	0	0	0	0	0	0	0	0	0	0	0	0	0	0	0	0	0	0	0	0	0	0	0	0	0	0	0	0	0	0	0	0	0	0	0	0	0	0	0	0	0	0	0	0
ath-miR4228-3p	0	0	0	0	0	0	0	0	0	0	0	0	0	0	0	0	0	0	0	0	0	0	0	0	0	0	0	0	0	0	0	0	0	0	0	0	0	0	0	0	0	0	0	0	0	0	0	0	0
ath-miR5013	0	0.313521	0.411213	0.346512	0.386264	0	0.538558	0.432404	0.375652	0.275493	0.451561	0.487852	0	0.34499	0	0.40962	0.340139	0.390703	0.398651	0.392455	0.46044	0.398812	0.396515	0	0.37689	0.409818	0.421194	0.427584	0.295459	0.311673	0.313521	0.340005	0.476151	0.495679	0.31718	0.365285	0.363686	0.373162	0	0.446538	0.421194	0.438976	0.297702	0	0.382145	0.361761	0.498242	0.198114	0.421194
ath-miR404	0	0.279582	0.292639	0.285993	0.296544	0	0.401514	0.345508	0.321772	0.339335	0.324376	0.380941	0	0.325978	0	0.158234	0.224572	0.304472	0.302206	0.419026	0.384031	0.292408	0.260804	0	0.287122	0.289516	0.25856	0.401003	0.304135	0.26103	0.279582	0.282792	0.44523	0.334706	0.195688	0.295297	0.283465	0.298457	0	0.335157	0.25856	0.336515	0.28728	0	0.33988	0.313503	0.355778	0.201298	0.25856
ath-miR774b-5p	0	0.364591	0.472236	0.487935	0.298344	0	0.588914	0.507728	0.36731	0.302492	0.486418	0.417987	0	0.388506	0	0.407157	0.383544	0.444956	0.452355	0.475663	0.460965	0.482282	0.400495	0	0.470601	0.486126	0.573259	0.569247	0.406721	0.35662	0.364591	0.329499	0.500075	0.588228	0.296845	0.380881	0.365463	0.44415	0	0.505148	0.573259	0.513908	0.359262	0	0.5236	0.486996	0.487796	0.292743	0.573259
ath-miR5661	0	0.456407	0.245595	0.311772	0.24244	0	0.317414	0.234176	0.141054	0.370971	0.245287	0.284762	0	0.29028	0	0.239166	0.211338	0.307405	0.210052	0.270254	0.315375	0.248217	0.236271	0	0.262326	0.251017	0.336104	0.297221	0.356746	0.298749	0.456407	0.263901	0.304236	0.300923	0.214998	0.204506	0.234896	0.256636	0	0.255282	0.336104	0.263904	0.196108	0	0.41365	0.29709	0.329318	0.302757	0.336104
ath-miR867	0	0.487553	0.404637	0.488889	0.3782	0	0.613959	0.494329	0.466726	0.320869	0.433368	0.407736	0	0.321492	0	0.347476	0.373854	0.443197	0.458253	0.41512	0.50833	0.394475	0.440863	0	0.489574	0.409656	0.497674	0.557335	0.389679	0.309371	0.487553	0.425619	0.526041	0.544063	0.354731	0.354552	0.380633	0.446499	0	0.393995	0.497674	0.472748	0.299672	0	0.497271	0.3723	0.498306	0.211707	0.497674
ath-miR472-5p	0	0.256156	0.427135	0.475987	0.495992	0	0.541528	0.472175	0.523186	0.312696	0.574322	0.357422	0	0.33565	0	0.375815	0.318784	0.408508	0.351086	0.402738	0.50319	0.437786	0.351943	0	0.383311	0.497803	0.497277	0.510805	0.386884	0.323606	0.256156	0.380879	0.508808	0.48607	0.179154	0.350625	0.347791	0.469058	0	0.457255	0.497277	0.454851	0.310346	0	0.503387	0.431779	0.353133	0.417696	0.497277
ath-miR849	0	0	0	0	0	0	0	0	0	0	0	0	0	0	0	0	0	0	0	0	0	0	0	0	0	0	0	0	0	0	0	0	0	0	0	0	0	0	0	0	0	0	0	0	0	0	0	0	0
ath-miR5635c	0	0.403904	0.343979	0.317885	0.323808	0	0.568266	0.520296	0.519678	0.407056	0.404611	0.310176	0	0.310081	0	0.349023	0.348669	0.321711	0.379638	0.504896	0.386263	0.358115	0.437009	0	0.418513	0.309961	0.433829	0.452679	0.348638	0.344054	0.403904	0.278315	0.394531	0.338863	0.253051	0.351189	0.376684	0.341352	0	0.317254	0.433829	0.327772	0.466765	0	0.474294	0.360855	0.464265	0.340452	0.433829
ath-miR8167e	0	0.388808	0.318685	0.426696	0.31305	0	0.425583	0.400268	0.334144	0.470312	0.342207	0.418395	0	0.545156	0	0.324197	0.245221	0.182686	0.365098	0.427838	0.401774	0.314056	0.310222	0	0.529407	0.332757	0.344183	0.61831	0.388497	0.301898	0.388808	0.381934	0.477834	0.433872	0.216061	0.30821	0.372254	0.408907	0	0.291896	0.344183	0.328156	0.194337	0	0.343479	0.335994	0.339462	0.164854	0.344183
ath-miR3932b-3p	0	0.336714	0.472808	0.371683	0.383259	0	0.507653	0.464373	0.418127	0.294312	0.446278	0.39258	0	0.321582	0	0.307556	0.398265	0.47002	0.416018	0.443485	0.491613	0.486324	0.38176	0	0.376406	0.520722	0.452855	0.539231	0.362403	0.366964	0.336714	0.431978	0.505682	0.581402	0.283217	0.40125	0.373498	0.436349	0	0.462961	0.452855	0.541156	0.365074	0	0.471305	0.431089	0.439807	0.240324	0.452855
ath-miR5645a	0	0.321571	0.390493	0.493893	0.278985	0	0.560824	0.523842	0.652461	0.412886	0.410286	0.474936	0	0.304363	0	0.2781	0.407373	0.488537	0.455598	0.398016	0.466386	0.395229	0.411339	0	0.421615	0.476428	0.389942	0.55868	0.423239	0.612103	0.321571	0.437957	0.438447	0.499622	0.233613	0.387885	0.292413	0.392194	0	0.403872	0.389942	0.445083	0.354511	0	0.583249	0.417864	0.42843	0.323523	0.389942
[truncated: 378 more columns]
